# Supplementary material for: Protein aggregation is a consequence of the dormancy-inducing membrane toxin TisB in Escherichia coli
Source: mSystems. 2024 Oct 8;9(11):e01060-24. doi: 10.1128/msystems.01060-24 (PMC11575346; doi:10.1128/msystems.01060-24)
Supplement: Data Set S1 — RNA-seq results. [file msystems.01060-24-s0001.xlsx]

## Sheet: Info
Description of experiment:
Exponential-phase cultures (OD600 ~0.4) of strain MG1655 p0SD-tisB were treated with 0,2% L-ara to induce tisB expression for 30 minutes.
Samples from biological triplicates were withdrawn before ("Exp") and after L-ara treatment ("T30").
Samples "T30" were compared to samples "Exp" using DEseq2.
Column A	gene identifier
Column B	start position
Column C	end position
Column D	strand
Column E	gene name
Column F	function of gene product
Column G	DEseq2 'baseMean' (only genes with values >10 are displayed)
Column H	DEseq2 'log2FoldChange' (values of >2 and <‒2 are highlighted by green and red arrows, respectively)
Column I	DEseq2 'lfcSE'
Column J	DEseq2 'stat'
Column K	DEseq2 'pvalue'
Column L	DEseq2 'padj' (adjusted p-values <0.01 are highlighted in blue)
Column N, O, P	normalized read counts of samples "Exp"
Column Q, R, S	normalized read counts of samples "T30"

## Sheet: RNA-seq results
geneID	start	stop	strand	gene	product	baseMean	log2FoldChange	lfcSE	stat	pvalue	padj		Exp.1_S1_R1_001	Exp.2_S2_R1_001	Exp.3_S3_R1_001	T30.1_S4_R1_001	T30.2_S5_R1_001	T30.3_S6_R1_001
cds-NP_414603.1	65855	66550	-	araD	L-ribulose-5-phosphate 4-epimerase AraD	393.349	7.93393	0.47001	16.8803	6.28021e-64	1.9047e-61		1.32861	2.89476	4.04513	672.157	637.659	634.793
cds-NP_414604.1	66835	68337	-	araA	L-arabinose isomerase	1889.25	7.87874	0.266926	29.5166	1.76147e-191	1.86981e-188		7.30734	8.68429	12.9444	2203.75	2294.83	2241.01
cds-NP_414605.1	68348	70048	-	araB	ribulokinase	1649.82	7.54126	0.250903	30.0565	1.79515e-198	2.54074e-195		16.6076	9.64921	11.3264	2326.89	2433.86	2440.03
cds-NP_416414.1	1985139	1986128	-	araF	arabinose ABC transporter periplasmic binding protein	422.978	7.50933	0.392893	19.1129	1.97057e-81	1.19529e-78		3.98582	0.964921	6.47221	766.224	737.757	663.647
cds-NP_415630.1	1169073	1169330	+	bhsA	DUF1471 domain-containing multiple stress resistance outer membrane protein BhsA	144.676	6.50564	0.39766	16.3598	3.70248e-60	9.2475e-58		2.65721	5.78953	4.85415	364.299	395.756	399.52
cds-NP_418486.1	4277060	4277383	-	soxS	DNA-binding transcriptional dual regulator SoxS	841.839	5.97533	0.16991	35.1676	6.25524e-271	2.65597e-267		33.2152	40.5267	31.552	2060.94	2175.27	2329.05
cds-NP_417318.1	2980764	2982182	-	araE	arabinose:H(+) symporter	1026.37	5.77538	0.186351	30.9919	6.9298e-211	1.4712e-207		43.1797	48.2461	39.6423	2245.65	2464.44	2442.25
cds-YP_002791245.1	1987873	1987959	-	azuC	uncharacterized protein AzuC	436.868	5.57745	0.473248	11.7855	4.6386e-32	5.18302e-30		39.8582	10.6141	3.2361	882.526	825.806	918.896
cds-YP_026162.2	1982554	1983540	-	araH	arabinose ABC transporter membrane subunit	244.831	5.29935	0.248012	21.3673	2.69081e-101	1.9042e-98		9.96455	10.6141	16.1805	495.138	450.439	494.221
cds-NP_417705.2	3385538	3385801	+	yhcN	DUF1471 domain-containing stress-induced protein YhcN	438.526	5.26792	0.191041	27.5748	2.23198e-167	1.8954e-164		23.2506	27.9827	27.5069	1021.92	995.416	990.661
cds-YP_001165331.1	3853553	3853642	+	tisB	membrane-depolarizing toxin TisB	206.92	4.66236	0.282539	16.5017	3.56917e-61	9.47168e-59		14.6147	13.5089	14.5625	361.733	369.805	352.909
cds-NP_418376.1	4132616	4133506	+	metF	5%2C10-methylenetetrahydrofolate reductase	138.094	3.91378	0.263934	14.8286	9.56926e-50	1.93481e-47		15.279	14.4738	27.5069	251.417	295.659	315.917
cds-NP_416413.1	1983555	1985069	-	araG	arabinose ABC transporter ATP binding subunit	317.322	3.90056	0.210124	18.5631	6.38616e-77	2.71157e-74		43.844	30.8775	37.2152	554.144	542.196	593.361
cds-NP_418122.1	3845776	3847167	-	uhpT	hexose-6-phosphate:phosphate antiporter	114.186	3.8952	0.375444	10.3749	3.22561e-25	2.49017e-23		9.96455	10.6141	4.04513	165.901	88.0489	111.718
cds-NP_417159.1	2800723	2800968	+	nrdH	glutaredoxin-like protein	126.185	3.88312	0.272588	14.2454	4.78876e-46	8.47211e-44		33.8795	17.3686	16.1805	331.802	339.22	346.99
cds-NP_415953.1	1508834	1509064	-	yncJ	protein YncJ	162.269	3.58976	0.30121	11.9178	9.56065e-33	1.19396e-30		44.5083	17.3686	19.4166	375.416	289.171	336.632
cds-NP_417494.1	3168248	3168544	-	mqsR	mRNA interferase/toxin of the MqsR-MqsA toxin-antitoxin system	201.676	3.5276	0.187562	18.8077	6.53375e-79	3.08248e-76		32.5509	30.8775	37.2152	370.285	399.464	392.861
cds-NP_418141.2	3866469	3866897	-	ibpB	small heat shock protein IbpB	1231.71	3.50477	0.454012	7.71955	1.1674e-14	4.50616e-13		290.3	68.5094	65.5311	1880.5	1350.39	1603.26
cds-NP_417317.1	2979943	2980635	-	ygeA	amino acid racemase	121.815	3.32806	0.226654	14.6835	8.2263e-49	1.58768e-46		29.8936	15.4387	25.8888	244.576	268.781	219.736
cds-NP_416242.6	1810211	1810801	+	ydjM	putative inner membrane protein regulated by LexA	118.277	3.21634	0.231192	13.912	5.3584e-44	9.10071e-42		27.2364	30.8775	21.8437	221.487	266.927	251.55
cds-NP_417152.1	2796870	2797028	-	yqaE	Pmp3 family protein	136.205	3.14034	0.292057	10.7525	5.76831e-27	4.89845e-25		31.8866	15.4387	16.9895	208.659	178.878	192.361
cds-NP_416952.2	2572157	2572450	-	eutM	putative structural protein%2C ethanolamine utilization microcompartment	31.8934	3.09614	0.408237	7.58418	3.34594e-14	1.19385e-12		5.31443	5.78953	4.04513	47.889	38.9269	42.1715
cds-NP_418797.1	4615515	4617065	-	yjjI	DUF3029 domain-containing protein YjjI	35.351	3.03043	0.341278	8.87964	6.70743e-19	3.51602e-17		9.30024	5.78953	8.09026	58.1509	70.4391	65.1069
cds-NP_416402.1	1973360	1975324	-	cheA	chemotaxis protein CheA	11.1447	2.96319	0.641004	4.62273	3.78722e-06	4.49177e-05		3.32152	0	2.42708	16.2481	19.4634	13.3173
cds-NP_416472.2	2033119	2033484	-	yedR	putative inner membrane protein	19.3897	2.86189	0.470101	6.08783	1.1445e-09	2.41769e-08		8.63594	2.89476	1.61805	39.3374	29.6586	32.5535
cds-NP_415228.1	729134	729340	+	ybfA	DUF2517 domain-containing protein YbfA	163.079	2.84685	0.2351	12.1091	9.4498e-34	1.21587e-31		53.1443	41.4916	30.743	327.527	294.732	286.323
cds-NP_418199.1	3926545	3927003	-	asnC	DNA-binding transcriptional dual regulator AsnC	58.8829	2.83608	0.300797	9.42857	4.15723e-21	2.48614e-19		16.6076	10.6141	8.89928	76.1093	93.6098	93.9612
cds-YP_026277.1	4105820	4106320	+	cpxP	periplasmic protein CpxP	1736.88	2.81151	0.28346	9.91852	3.45861e-23	2.36859e-21		735.384	325.179	322.801	3486.49	2985.32	3255.35
cds-NP_416646.1	2230624	2231022	+	yohJ	PF03788 family membrane protein YohJ	14.0134	2.75972	0.501094	5.50739	3.64192e-08	6.28601e-07		5.31443	2.89476	2.42708	25.6548	21.3171	27.3745
cds-NP_415515.1	1057262	1057954	-	torR	DNA-binding transcriptional dual regulator TorR	53.2015	2.73473	0.273646	9.99368	1.62432e-23	1.13063e-21		15.9433	14.4738	14.5625	99.1987	100.098	101.36
cds-NP_418011.1	3719478	3719768	+	yiaG	putative DNA-binding transcriptional regulator YiaG	22.127	2.73214	0.587848	4.6477	3.35653e-06	4.03734e-05		6.64303	1.92984	4.85415	34.2064	23.1708	34.773
cds-NP_416360.1	1929048	1929707	-	yebE	conserved inner membrane protein YebE	74.08	2.7179	0.286689	9.4803	2.53551e-21	1.5832e-19		24.5792	11.5791	12.1354	118.012	89.9025	119.116
cds-NP_416521.2	2089462	2089713	-	yefM	YefM antitoxin of the YoeB-YefM toxin-antitoxin pair and DNA binding transcriptional repressor	84.9374	2.70937	0.236248	11.4683	1.90382e-30	1.92468e-28		27.2364	24.123	23.4617	169.322	155.707	166.467
cds-NP_417243.1	2888387	2890099	-	cysI	sulfite reductase%2C hemoprotein subunit	18.1953	2.67655	0.769157	3.47985	0.000501696	0.00316523		1.99291	6.75445	3.2361	6.84129	50.0488	17.7564
cds-NP_416118.1	1673913	1674947	+	tqsA	autoinducer 2 exporter	104.338	2.52945	0.25549	9.9004	4.14618e-23	2.7944e-21		54.4729	29.9126	27.5069	227.473	218.732	210.118
cds-NP_415631.1	1169412	1170374	-	ldtC	L%2CD-transpeptidase YcfS	45.3392	2.51071	0.336124	7.4696	8.04387e-14	2.71065e-12		22.5863	13.5089	10.5173	107.75	76.9269	85.8228
cds-NP_415140.1	641439	641867	-	uspG	universal stress protein G	71.1839	2.47452	0.257386	9.61404	6.9757e-22	4.42072e-20		25.9078	16.4037	16.1805	128.274	101.951	101.36
cds-NP_418793.1	4611396	4612001	+	osmY	periplasmic chaperone OsmY	88.9049	2.43989	0.319932	7.6263	2.41586e-14	8.91976e-13		17.2719	20.2634	13.7534	104.33	80.6342	91.7416
cds-NP_418272.1	4011863	4012816	-	metR	DNA-binding transcriptional dual regulator MetR	28.0917	2.43783	0.353139	6.90334	5.07949e-12	1.39145e-10		11.2932	3.85969	14.5625	53.8751	64.8781	47.3505
cds-NP_416463.4	2024986	2025213	+	yodD	stress-induced protein	10.8227	2.43783	0.645493	3.77669	0.000158925	0.00121585		3.32152	1.92984	2.42708	14.5377	14.8293	13.3173
cds-NP_417185.1	2827737	2828516	+	srlD	sorbitol-6-phosphate 2-dehydrogenase	515.081	2.43629	0.242754	10.036	1.05839e-23	7.61682e-22		193.977	97.4571	102.746	805.562	624.683	716.176
cds-NP_417472.1	3146450	3146737	-	yghW	DUF2623 domain-containing protein YghW	11.1504	2.37046	0.519398	4.56386	5.02215e-06	5.70162e-05		4.65012	7.71937	0.809026	17.1032	23.1708	25.8948
cds-YP_588479.2	4612128	4612289	+	ytjA	DUF1328 domain-containing protein YtjA	33.4208	2.3061	0.529692	4.35365	1.33886e-05	0.000137647		15.9433	6.75445	4.85415	63.2819	27.8049	48.0904
cds-gnl|b4584|CDS5237	4568998	4569918	+	rpnD	truncated recombination-promoting nuclease-like protein RpnD	92.6318	2.28397	0.253219	9.01974	1.88531e-19	1.03962e-17		30.5579	23.1581	27.5069	133.405	131.61	133.913
cds-NP_418200.1	3927155	3928147	+	asnA	asparagine synthetase A	845.193	2.27602	0.203009	11.2114	3.58294e-29	3.23685e-27		330.823	183.335	274.26	1323.79	1190.05	1317.68
cds-NP_414933.1	417142	417831	+	phoB	DNA-binding transcriptional dual regulator PhoB	76.8905	2.27563	0.300018	7.58497	3.32558e-14	1.19385e-12		41.1868	16.4037	18.6076	119.723	115.854	142.052
cds-NP_416025.1	1592176	1592442	-	hipB	antitoxin/DNA-binding transcriptional repressor HipB	26.1925	2.25677	0.341904	6.60062	4.09452e-11	1.03484e-09		9.96455	7.71937	10.5173	45.3235	41.7074	48.8302
cds-NP_415132.1	632389	633477	-	hcxA	hydroxycarboxylate dehydrogenase A	180.339	2.24413	0.195156	11.4992	1.33205e-30	1.37948e-28		58.4587	47.2812	42.8784	195.832	266.927	246.371
cds-NP_415280.3	791039	792055	-	galE	UDP-glucose 4-epimerase	248.745	2.24331	0.189445	11.8415	2.38248e-32	2.81e-30		65.766	104.212	84.1387	414.753	388.342	389.162
cds-NP_414560.1	17489	18655	+	nhaA	Na(+):H(+) antiporter NhaA	450.886	2.2401	0.12393	18.0756	4.96556e-73	1.75698e-70		152.125	169.826	169.895	778.197	752.586	786.462
cds-NP_417184.1	2827362	2827733	+	srlB	sorbitol-specific PTS enzyme IIA component	151.296	2.22972	0.258303	8.63218	6.01924e-18	3.00679e-16		53.8086	29.9126	38.0242	200.108	179.805	198.28
cds-NP_415279.1	789983	791029	-	galT	galactose-1-phosphate uridylyltransferase	178.844	2.22384	0.173707	12.8022	1.59375e-37	2.33347e-35		50.487	57.8953	57.4408	266.81	261.366	243.411
cds-NP_415954.2	1509286	1509462	+	hicA	toxin of the HicA-HicB toxin-antitoxin system	37.1976	2.1911	0.290565	7.54083	4.66978e-14	1.61202e-12		17.9362	7.71937	18.6076	77.8197	63.9513	65.8468
cds-NP_417540.1	3214967	3215473	-	mug	stationary phase mismatch/uracil DNA glycosylase	147.277	2.17873	0.203289	10.7174	8.43247e-27	7.02044e-25		61.1159	39.5618	41.2603	209.514	210.39	230.834
cds-NP_416878.1	2495050	2495292	-	yfdY	DUF2545 domain-containing protein YfdY	240.486	2.16706	0.197184	10.99	4.26746e-28	3.69789e-26		113.596	75.2639	67.1491	370.285	393.903	395.081
cds-NP_417158.4	2800146	2800475	+	ygaM	DUF883 domain-containing protein YgaM	63.963	2.14558	0.508272	4.22133	2.42865e-05	0.000234365		18.6005	9.64921	12.1354	77.8197	48.1952	54.749
cds-NP_416257.1	1825140	1825625	-	spy	ATP-independent periplasmic chaperone	21.5589	2.13934	0.38684	5.5303	3.19681e-08	5.56298e-07		7.97164	8.68429	7.28123	41.0477	31.5122	32.5535
cds-NP_417263.1	2911091	2911339	-	mazE	antitoxin of the MazF-MazE toxin-antitoxin system MazE	70.1933	2.1261	0.25287	8.40791	4.17387e-17	1.88535e-15		43.1797	30.8775	27.5069	156.494	145.512	145.751
cds-NP_417192.1	2835173	2837425	-	hypF	carbamoyltransferase HypF	52.5917	2.10874	0.244487	8.62517	6.39976e-18	3.15969e-16		19.9291	21.2283	21.0347	85.5161	86.1952	95.4409
cds-NP_414666.1	138835	141225	-	gcd	quinoprotein glucose dehydrogenase	242.676	2.08088	0.167501	12.4231	1.95724e-35	2.68079e-33		86.3594	66.5796	80.9026	299.306	341.073	355.129
cds-NP_416480.1	2039478	2040482	+	msrP	periplasmic protein-L-methionine sulfoxide reductase catalytic subunit	32.7626	2.07106	0.318747	6.49752	8.16568e-11	2.01578e-09		10.6289	8.68429	9.70831	37.6271	41.7074	43.6512
cds-NP_415256.1	763014	764180	+	sucC	succinyl-CoA synthetase subunit beta	488.19	2.05395	0.230518	8.91018	5.09515e-19	2.74146e-17		187.998	121.58	147.243	683.274	580.196	639.972
cds-YP_026245.1	3940635	3941327	-	yieP	putative transcriptional regulator YieP	114.362	2.04813	0.242799	8.4355	3.29776e-17	1.50562e-15		62.4445	29.9126	40.4513	177.018	179.805	201.24
cds-NP_416586.1	2167302	2167520	-	ogrK	prophage P2 late control protein OgrK	14.0054	2.04264	0.44522	4.58794	4.47639e-06	5.15088e-05		4.65012	7.71937	4.85415	23.0893	24.0976	22.1955
cds-NP_415278.1	788831	789979	-	galK	galactokinase	215.925	2.04255	0.195576	10.4438	1.56453e-25	1.23018e-23		97.6526	68.5094	65.5311	336.933	315.122	309.998
cds-NP_417212.1	2856453	2856806	-	ygbA	protein YgbA	22.6685	2.03654	0.391468	5.20233	1.96807e-07	2.98443e-06		11.9575	3.85969	10.5173	37.6271	32.4391	41.4317
cds-NP_416082.1	1645633	1645872	-	relB	Qin prophage%3B antitoxin/DNA-binding transcriptional repressor RelB	11.4434	2.03404	0.502387	4.04876	5.14905e-05	0.000451712		1.99291	3.85969	6.47221	17.9584	15.7561	15.5369
cds-NP_417587.1	3265039	3266028	-	tdcB	catabolic threonine dehydratase	20.78	-2.00343	0.399489	-5.015	5.30346e-07	7.45646e-06		32.5509	66.5796	63.104	11.1171	16.6829	12.5775
cds-YP_588477.1	4533796	4534053	-	topAI	KpLE2 phage-like element%3B toxin of the TopAI-YjhQ toxin-antitoxin system%2C TopA inhibitor	15.3653	-2.03557	0.416212	-4.89071	1.00473e-06	1.33315e-05		33.2152	29.9126	21.8437	7.69645	5.56098	7.39852
cds-NP_417415.1	3086187	3086402	+	yqgC	protein YqgC	34.9076	-2.04229	0.330553	-6.1784	6.47532e-10	1.41723e-08		55.8015	68.5094	67.1491	17.1032	11.122	17.7564
cds-gnl|b3777|CDS4509	3960012	3960460	-	yifN	putative toxin YifN	15.9907	-2.04689	0.432003	-4.73814	2.15686e-06	2.73374e-05		34.5438	27.0178	30.743	7.69645	6.48781	8.13837
cds-NP_416407.1	1978518	1979021	-	insB-5	IS1 protein InsB	17.3007	-2.05135	0.411159	-4.9892	6.06298e-07	8.38547e-06		32.5509	27.9827	29.1249	5.13097	9.2683	7.39852
cds-NP_418733.1	4542037	4542633	+	fimE	regulator for fimA	16.759	-2.06245	0.400988	-5.14342	2.69778e-07	3.96359e-06		31.8866	29.9126	28.3159	9.40677	4.63415	7.39852
cds-gnl|b3595|CDS4296	3767221	3767922	+	yibJ	putative RHS domain-containing protein YibJ	12.6083	-2.07295	0.490928	-4.22251	2.416e-05	0.000233675		22.5863	26.0529	17.7986	6.84129	2.78049	5.91881
cds-NP_418714.1	4518527	4518802	+	insA-7	KpLE2 phage-like element%3B IS1 repressor protein InsA	43.4086	-2.07587	0.299595	-6.92893	4.24023e-12	1.18448e-10		80.3807	51.1408	67.1491	12.8274	17.6098	17.0166
cds-NP_416432.3	2001070	2001789	-	fliA	RNA polymerase%2C sigma 28 (sigma F) factor	37.2162	-2.08747	0.322821	-6.46634	1.00404e-10	2.42224e-09		112.267	87.8079	78.4755	21.379	27.8049	17.0166
cds-NP_418207.1	3936278	3937168	+	rbsB	ribose ABC transporter periplasmic binding protein	698.972	-2.11151	0.189387	-11.1491	7.23004e-29	6.39557e-27		1649.46	1600.8	1738.6	374.561	413.366	366.966
cds-NP_418024.1	3732201	3733742	+	xylG	xylose ABC transporter ATP binding subunit	60.5326	-2.12776	0.23188	-9.17611	4.46925e-20	2.59951e-18		108.281	106.141	118.927	20.5239	24.0976	31.0738
cds-NP_418204.2	3933351	3933770	+	rbsD	D-ribose pyranase	921.115	-2.13025	0.18695	-11.3948	4.44023e-30	4.28482e-28		1541.18	2354.41	2570.27	525.924	468.049	482.383
cds-NP_418455.1	4240779	4242254	-	xylE	D-xylose:H(+) symporter	14.723	-2.13933	0.428751	-4.98967	6.04827e-07	8.38547e-06		29.2293	37.6319	24.2708	5.98613	3.70732	10.3579
cds-NP_418208.1	3937294	3938223	+	rbsK	ribokinase	260.157	-2.14096	0.17667	-12.1184	8.4398e-34	1.11986e-31		488.927	660.006	690.099	134.26	140.878	141.312
cds-NP_415098.1	586147	586908	-	envY	DNA-binding transcriptional activator EnvY	12.9074	-2.14369	0.51557	-4.15791	3.21171e-05	0.000298401		23.9149	15.4387	23.4617	4.27581	7.41464	2.95941
cds-NP_416448.1	2013229	2014887	+	fliF	flagellar basal-body MS-ring and collar protein	36.4713	-2.15878	0.295858	-7.29666	2.95004e-13	9.34767e-12		91.0095	105.176	85.7567	17.1032	28.7317	17.7564
cds-NP_414664.4	136570	136917	-	yacC	putative lipoprotein YacC	98.1198	-2.17383	0.186367	-11.6642	1.94236e-31	2.11468e-29		201.948	191.054	182.031	44.4684	41.7074	41.4317
cds-NP_414671.1	144577	145017	+	yadI	putative PTS enzyme IIA component YadI	56.8463	-2.17481	0.2823	-7.70392	1.31957e-14	5.00258e-13		71.0804	105.176	101.128	22.2342	22.2439	17.0166
cds-NP_417974.1	3666180	3667580	-	gadA	glutamate decarboxylase A	10.3181	-2.18442	0.491941	-4.4404	8.97903e-06	9.75063e-05		24.5792	19.2984	21.0347	4.27581	8.34147	2.21955
cds-NP_416409.1	1979753	1980181	+	uspC	universal stress protein C	17.2099	-2.18966	0.473401	-4.62537	3.73925e-06	4.4473e-05		41.8511	30.8775	18.6076	5.13097	9.2683	5.91881
cds-gnl|b4308|CDS5200	4535015	4536031	+	yjhR	KpLE2 phage-like element%3B PLD-like domain-containing protein YjhR	14.0031	-2.21219	0.4427	-4.99704	5.82168e-07	8.1312e-06		21.922	29.9126	25.8888	7.69645	3.70732	5.17896
cds-YP_009518827.1	3966231	3966332	+	rhoL	rho operon leader peptide	170.084	-2.23571	0.163547	-13.6701	1.53162e-42	2.50125e-40		279.672	277.897	265.36	59.0061	63.9513	52.5295
cds-NP_414937.2	422518	424332	+	malZ	maltodextrin glucosidase	51.8461	-2.27561	0.262416	-8.67175	4.2552e-18	2.1509e-16		151.461	101.317	123.781	25.6548	24.0976	28.1144
cds-NP_416394.1	1965043	1966191	-	flhB	flagellar biosynthesis protein FlhB	21.6551	-2.28461	0.417829	-5.46783	4.55589e-08	7.7688e-07		67.7589	52.1058	54.2047	12.8274	11.122	11.8376
cds-NP_417246.4	2892657	2893928	+	ygcN	putative oxidoreductase with FAD/NAD(P)-binding domain	63.352	-2.28727	0.294586	-7.76437	8.20543e-15	3.2561e-13		73.7377	133.159	131.871	18.8135	25.0244	25.155
cds-NP_417513.1	3183813	3184466	-	ribB	3%2C4-dihydroxy-2-butanone-4-phosphate synthase	142.498	-2.2932	0.202599	-11.3189	1.05764e-29	9.97945e-28		304.915	277.897	296.912	56.4406	52.8293	69.5461
cds-NP_418178.1	3903720	3905597	-	bglF	beta-glucoside specific PTS enzyme II/BglG kinase/BglG phosphatase	49.8502	-2.30175	0.272459	-8.44806	2.96178e-17	1.36692e-15		95.6597	78.1586	84.9477	17.9584	19.4634	15.5369
cds-YP_026240.1	3875438	3876094	+	yidX	putative lipoprotein YidX	19.2665	-2.30465	0.365017	-6.31382	2.72231e-10	6.18123e-09		42.5154	35.7021	41.2603	9.40677	9.2683	5.91881
cds-NP_415156.1	657292	657501	+	cspE	transcription antiterminator and regulator of RNA stability	1270.34	-2.32082	0.281415	-8.24695	1.62491e-16	7.26251e-15		2005.53	2507.83	2393.91	483.166	468.049	431.334
cds-NP_416522.1	2089996	2090046	+	hisL	his operon leader peptide	62.0192	-2.32934	0.285692	-8.15332	3.5407e-16	1.56602e-14		154.783	109.036	93.847	28.2203	18.5366	24.4151
cds-NP_418209.1	3938227	3939219	+	rbsR	DNA-binding transcriptional dual regulator RbsR	72.5346	-2.37235	0.211285	-11.2282	2.96424e-29	2.73612e-27		155.447	182.37	186.885	35.0616	36.1464	30.3339
cds-NP_415588.1	1129414	1129830	-	flgN	flagellar biosynthesis protein FlgN	11.7265	-2.37536	0.481374	-4.93454	8.03411e-07	1.08295e-05		25.2435	25.088	27.5069	4.27581	5.56098	5.17896
cds-NP_416454.1	2019618	2020082	+	fliL	flagellar protein FliL	33.7757	-2.48353	0.315221	-7.87869	3.30831e-15	1.35068e-13		103.631	84.9131	85.7567	17.1032	15.7561	16.2767
cds-NP_414617.1	83622	83708	-	leuL	leu operon leader peptide	33.605	-2.50895	0.328763	-7.63147	2.32089e-14	8.64431e-13		60.4516	68.5094	74.4304	13.6826	8.34147	13.3173
cds-NP_418275.1	4016431	4017192	+	udp	uridine phosphorylase	658.069	-2.54188	0.159952	-15.8915	7.2584e-57	1.62206e-54		1850.75	1520.72	1628.57	257.403	326.244	275.965
cds-NP_418610.4	4416441	4416770	-	bsmA	DUF1471 domain-containing putative lipoprotein BsmA	205.968	-2.55454	0.419207	-6.09374	1.10302e-09	2.3417e-08		133.525	402.372	406.131	55.5855	61.1708	43.6512
cds-NP_417439.4	3105714	3106970	+	nupG	nucleoside:H(+) symporter NupG	194.994	-2.5628	0.321417	-7.97346	1.54291e-15	6.55118e-14		364.702	586.672	652.884	68.4129	103.805	99.1401
cds-NP_416447.1	2012700	2013014	-	fliE	flagellar basal-body protein FliE	22.6574	-2.67266	0.345276	-7.74066	9.88985e-15	3.8525e-13		65.1017	57.8953	58.2499	9.40677	12.0488	7.39852
cds-YP_026202.1	3255341	3256651	-	cyuA	putative L-cysteine desulfidase CyuA	51.6325	-2.67283	0.295701	-9.03897	1.58154e-19	8.83583e-18		100.974	166.931	117.309	18.8135	22.2439	19.2361
cds-NP_416744.1	2352647	2354275	+	glpA	anaerobic glycerol-3-phosphate dehydrogenase subunit A	116.367	-2.69398	0.844183	-3.19123	0.0014167	0.00772184		207.263	306.845	281.541	29.0755	50.9757	42.9114
cds-NP_416076.1	1641855	1642067	+	cspF	Qin prophage%3B cold shock protein CspF	13.6023	-2.71999	0.578129	-4.70481	2.54101e-06	3.17327e-05		21.922	24.123	20.2256	5.13097	2.78049	2.21955
cds-NP_417229.1	2873014	2873337	-	ygbE	conserved inner membrane protein YgbE	18.9172	-2.7644	0.417335	-6.62393	3.49773e-11	9.00083e-10		51.1513	40.5267	43.6874	9.40677	4.63415	5.91881
cds-NP_416075.1	1641339	1641554	-	cspB	Qin prophage%3B cold shock-like protein CspB	28.4033	-2.89103	0.471494	-6.13165	8.6975e-10	1.8746e-08		29.2293	36.667	33.9791	7.69645	3.70732	2.21955
cds-NP_418215.1	3950322	3950420	+	ilvL	ilvXGMEDA operon leader peptide	289.523	-2.91842	0.181796	-16.0533	5.4233e-58	1.2793e-55		690.875	495.97	550.138	76.1093	77.8537	76.2047
cds-NP_415554.4	1100296	1100787	+	ycdZ	putative inner membrane protein	136.067	-2.9943	0.25377	-11.7993	3.93758e-32	4.51864e-30		282.329	397.548	374.579	53.8751	40.7805	37.7324
cds-NP_418222.1	3957970	3959445	+	ilvC	ketol-acid reductoisomerase (NADP(+))	128.825	-3.08537	0.857439	-3.59836	0.000320231	0.00216442		92.3381	433.25	331.701	27.3652	26.8781	46.6107
cds-NP_418206.1	3935288	3936253	+	rbsC	ribose ABC transporter membrane subunit	391.425	-3.08878	0.19931	-15.4974	3.61329e-54	7.67102e-52		866.916	1358.61	1292.01	131.695	154.781	127.254
cds-NP_418205.1	3933778	3935283	+	rbsA	ribose ABC transporter ATP binding subunit	385.467	-3.22046	0.315074	-10.2213	1.5925e-24	1.20746e-22		584.587	1540.98	1453.01	124.854	127.903	130.954
cds-NP_417729.1	3412621	3412800	+	yhdU	DUF2556 domain-containing protein YhdU	32.6522	-3.25077	0.413372	-7.86403	3.71978e-15	1.50421e-13		59.7873	120.615	118.927	7.69645	9.2683	14.0572
cds-NP_417353.1	3015160	3015738	+	mocA	molybdenum cofactor cytidylyltransferase	12.2915	-3.34201	0.621521	-5.37716	7.56713e-08	1.22634e-06		19.2648	27.9827	38.0242	2.56548	3.70732	2.21955
cds-NP_416648.1	2231844	2232728	+	cdd	cytidine/deoxycytidine deaminase	126.93	-3.36094	0.228972	-14.6784	8.86918e-49	1.63733e-46		408.546	324.214	338.173	29.0755	48.1952	28.1144
cds-NP_415510.1	1051461	1051673	+	cspG	cold shock protein CspG	18.3199	-3.40518	0.602397	-5.65271	1.57938e-08	2.85266e-07		22.5863	27.9827	20.2256	1.71032	1.85366	2.95941
cds-NP_418128.1	3852890	3852988	-	ivbL	ilvBN operon leader peptide	312.682	-3.41983	0.191782	-17.8319	3.99719e-71	1.30554e-68		659.653	871.324	685.245	82.0955	67.6586	57.7084
cds-NP_416417.1	1988222	1988545	+	yecR	lipoprotein YecR	18.9525	-3.50644	0.484044	-7.24405	4.35473e-13	1.34965e-11		41.8511	62.7199	57.4408	4.27581	5.56098	4.43911
cds-NP_418012.1	3720049	3720261	+	cspA	cold shock protein CspA	3541	-3.94063	0.72367	-5.44533	5.17086e-08	8.71249e-07		2950.83	5725.84	4035.42	304.437	202.976	320.356
cds-NP_417588.1	3266127	3267065	-	tdcA	DNA-binding transcriptional activator TdcA	55.0388	-3.96218	0.565324	-7.00868	2.40573e-12	6.85552e-11		43.844	226.757	194.166	8.55161	9.2683	11.8376
cds-YP_026203.3	3256679	3258010	-	cyuP	putative D/L-serine transporter	70.7255	-4.59538	0.535548	-8.58072	9.42846e-18	4.54923e-16		118.246	265.353	201.447	7.69645	8.34147	8.13837
cds-NP_418028.1	3737497	3739527	+	malS	alpha-amylase	186.934	-5.47741	0.479608	-11.4206	3.29939e-30	3.25796e-28		717.447	625.269	617.287	12.8274	14.8293	16.2767
cds-NP_418461.1	4249554	4250474	+	malM	maltose regulon periplasmic protein	297.789	-5.52848	0.40522	-13.6431	2.21774e-42	3.48759e-40		1153.89	1004.48	957.078	18.8135	25.0244	23.6753
cds-NP_417875.1	3547986	3550070	-	malQ	4-alpha-glucanotransferase	885.544	-5.61458	0.443169	-12.6692	8.76251e-37	1.24019e-34		3176.7	3175.56	3141.45	59.8613	65.8049	68.0664
cds-YP_026218.1	3550080	3552473	-	malP	maltodextrin phosphorylase	857.949	-5.69773	0.489689	-11.6354	2.72285e-31	2.89031e-29		3047.16	3182.31	3024.14	55.5855	53.7561	68.8062
cds-NP_418458.1	4245229	4246419	-	malE	maltose ABC transporter periplasmic binding protein	1447.82	-6.16635	0.37183	-16.5838	9.13055e-62	2.58456e-59		5004.86	4856.45	4964.99	59.8613	77.8537	68.8062
cds-gnl|b2238|CDS2696	2349687	2349893	+	yfaH	putative uncharacterized protein YfaH	12.1017	-7.06941	1.29951	-5.44005	5.32665e-08	8.93951e-07		26.5721	44.3864	50.1596	0	0	0.739852
cds-NP_418460.1	4247971	4249311	+	lamB	maltose outer membrane channel/phage lambda receptor protein	1259.52	-7.10002	0.374529	-18.9572	3.85217e-80	2.04454e-77		4619.56	4320.92	4227.16	23.0893	38.9269	34.0332
cds-NP_418456.1	4242626	4243516	-	malG	maltose ABC transporter membrane subunit MalG	334.414	-7.22954	0.76695	-9.42634	4.24636e-21	2.50418e-19		1260.18	1240.89	1190.89	5.98613	7.41464	11.0978
cds-NP_418003.1	3710799	3712007	-	yhjX	putative pyruvate transporter	336.409	-7.4931	0.406288	-18.4428	5.95688e-76	2.29936e-73		1854.73	1018.96	1071.15	5.13097	12.0488	5.17896
cds-NP_416401.1	1972836	1973339	-	cheW	chemotaxis protein CheW	10.7477	1.98495	0.50423	3.93659	8.26485e-05	0.000679903		3.98582	3.85969	4.04513	16.2481	12.0488	18.4963
cds-NP_415838.1	1385511	1386572	+	ycjF	conserved inner membrane protein YcjF	62.306	1.94745	0.368695	5.28201	1.27775e-07	1.98005e-06		37.8653	11.5791	17.7986	99.1987	78.7806	87.3025
cds-NP_418142.1	3867009	3867422	-	ibpA	small heat shock protein IbpA	833.647	1.9243	0.344373	5.58782	2.29932e-08	4.06789e-07		595.216	189.125	249.989	1361.42	1289.22	1282.9
cds-NP_415898.1	1441854	1442843	-	ldhA	D-lactate dehydrogenase	166.683	1.91463	0.209675	9.13143	6.76033e-20	3.87897e-18		77.7235	55.0005	67.9582	294.175	236.342	231.574
cds-YP_026181.1	2826392	2827351	+	srlE	sorbitol-specific PTS enzyme IIBC1 component	359.285	1.90969	0.189412	10.0822	6.62427e-24	4.84943e-22		149.468	97.4571	118.118	483.166	448.586	448.35
cds-NP_415417.1	944931	945557	-	ycaC	putative hydrolase	12.007	1.90579	0.591256	3.22329	0.00126729	0.00702467		6.64303	1.92984	4.85415	23.0893	11.122	17.7564
cds-NP_416260.1	1828256	1829734	-	astD	aldehyde dehydrogenase	15.8701	1.90413	0.645959	2.94775	0.00320091	0.0155149		9.30024	1.92984	1.61805	17.1032	20.3903	13.3173
cds-NP_417232.1	2875421	2876329	-	cysD	sulfate adenylyltransferase subunit 2	10.0308	1.89824	0.760069	2.49746	0.0125086	0.0470375		1.99291	0.964921	4.85415	2.56548	16.6829	10.3579
cds-NP_416217.1	1784734	1787112	-	ppsA	phosphoenolpyruvate synthetase	559.818	1.87881	0.145699	12.8951	4.7946e-38	7.27066e-36		172.719	246.055	232.19	820.099	746.098	816.056
cds-YP_025308.1	1813867	1816128	+	katE	catalase II	16.4323	1.87705	0.516432	3.63465	0.000278358	0.00192807		4.65012	5.78953	4.04513	26.51	12.9756	13.3173
cds-NP_416115.1	1671960	1672781	+	ydgD	putative serine protease YdgD	101.032	1.87057	0.268314	6.97154	3.13481e-12	8.87359e-11		51.1513	40.5267	31.552	154.784	134.39	163.507
cds-NP_418184.1	3910485	3911525	-	pstS	phosphate ABC transporter periplasmic binding protein	166.241	1.86669	0.260248	7.17276	7.35032e-13	2.24529e-11		123.56	67.5445	58.2499	338.644	281.756	295.941
cds-NP_415569.4	1113807	1114181	-	msyB	acidic protein that suppresses heat sensitivity of a secY mutant	25.0458	1.85471	0.407733	4.54884	5.39426e-06	6.09149e-05		11.9575	10.6141	5.66318	36.7719	28.7317	36.9926
cds-NP_415387.1	904593	904916	+	ybjQ	putative heavy metal binding protein YbjQ	50.9657	1.85359	0.271114	6.83695	8.0898e-12	2.20188e-10		22.5863	12.544	13.7534	56.4406	61.1708	63.6272
cds-NP_417926.1	3606451	3608649	+	zntA	Zn(2(+))/Cd(2(+))/Pb(2(+)) exporting P-type ATPase	154.343	1.85002	0.155268	11.915	9.88407e-33	1.19908e-30		62.4445	63.6848	67.9582	229.183	235.415	234.533
cds-NP_416343.1	1911695	1912576	-	htpX	zinc dependent endoprotease	670.998	1.84708	0.21158	8.72995	2.5479e-18	1.31932e-16		389.282	210.353	260.506	1137.36	945.367	1021.74
cds-NP_415022.1	514856	515773	-	qmcA	PHB domain-containing protein	38.9828	1.8426	0.307078	6.00043	1.96796e-09	4.07608e-08		27.2364	16.4037	14.5625	60.7164	72.2927	79.1641
cds-NP_415813.4	1359490	1360908	-	puuA	glutamate-putrescine ligase	46.3659	1.8193	0.351935	5.16942	2.34827e-07	3.51083e-06		18.6005	13.5089	20.2256	59.0061	47.2683	79.1641
cds-NP_416686.1	2277893	2278237	-	yejG	protein YejG	194.685	1.81907	0.181856	10.0028	1.48159e-23	1.04847e-21		98.9812	69.4743	81.7116	286.479	309.561	293.721
cds-NP_414916.1	401386	401646	+	iraP	anti-adaptor protein for sigma(S) stabilization	38.4498	1.81847	0.345608	5.26165	1.42772e-07	2.19641e-06		19.2648	20.2634	12.9444	64.9922	49.122	70.2859
cds-NP_418573.1	4377189	4377722	-	blc	outer membrane lipoprotein Blc	16.454	1.79655	0.615448	2.91908	0.00351062	0.0167108		4.65012	1.92984	4.85415	16.2481	11.122	13.3173
cds-NP_418633.4	4434113	4434493	+	ytfH	putative transcriptional regulator YtfH	40.2582	1.79305	0.29145	6.15218	7.64261e-10	1.66413e-08		17.2719	11.5791	14.5625	53.02	52.8293	47.3505
cds-NP_415578.3	1120701	1120955	-	bssS	regulator of biofilm formation	155.828	1.77962	0.264856	6.71921	1.82719e-11	4.78903e-10		96.324	47.2812	53.3957	235.169	230.781	217.516
cds-NP_417373.1	3040804	3041070	-	sdhE	FAD assembly factor	128.538	1.77889	0.188649	9.42964	4.11489e-21	2.48614e-19		68.4232	57.8953	74.4304	242.011	203.903	244.891
cds-YP_026225.1	3626803	3629538	-	rbbA	ribosome-associated ATPase	104.44	1.77573	0.233517	7.60429	2.86467e-14	1.0396e-12		50.487	39.5618	33.9791	138.536	137.171	151.67
cds-NP_417905.1	3586943	3587383	+	yhhA	DUF2756 domain-containing protein YhhA	17.8851	1.7724	0.423949	4.18069	2.90621e-05	0.000274217		9.30024	4.82461	10.5173	26.51	35.2195	24.4151
cds-NP_416395.1	1966393	1967037	-	cheZ	chemotaxis protein CheZ	11.045	1.77054	0.545902	3.24332	0.00118144	0.00662666		8.63594	1.92984	1.61805	15.3929	16.6829	12.5775
cds-NP_417151.1	2796337	2796786	-	kbp	K(+) binding protein	56.8154	1.7582	0.400066	4.39476	1.10893e-05	0.000117713		25.9078	13.5089	24.2708	92.3574	51.9025	73.2453
cds-NP_417944.1	3629535	3630602	-	yhiI	putative membrane fusion protein YhiI	98.8934	1.72082	0.228581	7.52827	5.14162e-14	1.76059e-12		55.8015	28.9476	35.5971	136.826	132.537	134.653
cds-NP_414741.1	221614	222645	-	metN	L-methionine/D-methionine ABC transporter ATP binding subunit	108.502	1.71844	0.213276	8.05735	7.79676e-16	3.41289e-14		60.4516	56.9304	59.8679	183.004	202.049	199.02
cds-NP_415524.1	1067112	1067708	-	wrbA	NAD(P)H:quinone oxidoreductase	24.6209	1.71831	0.552639	3.10928	0.00187546	0.00979486		5.97873	9.64921	6.47221	29.9306	15.7561	25.8948
cds-NP_418164.4	3888730	3890145	+	tnaA	tryptophanase	3604.43	1.71384	0.385013	4.45137	8.53224e-06	9.2892e-05		2135.73	933.079	1309	5331.93	4222.64	4809.78
cds-NP_416176.1	1738866	1739798	-	ydhB	putative LysR family DNA-binding transcriptional regulator YdhB	78.503	1.70938	0.231582	7.3813	1.56752e-13	5.08067e-12		36.5367	31.8424	26.6979	90.6471	98.244	122.815
cds-NP_417244.1	2890099	2891898	-	cysJ	sulfite reductase%2C flavoprotein subunit	11.583	1.69985	0.604911	2.81008	0.00495298	0.0222308		4.65012	1.92984	4.04513	6.84129	19.4634	9.61807
cds-NP_414606.1	70387	71265	+	araC	DNA-binding transcriptional dual regulator AraC	8015.93	1.69094	0.16138	10.478	1.09076e-25	8.73841e-24		3048.49	3912.76	4197.23	11014.5	13122.1	11885
cds-NP_415027.1	519139	519765	-	tesA	multifunctional acyl-CoA thioesterase I and protease I and lysophospholipase L1	93.4023	1.65996	0.284357	5.83759	5.29619e-09	1.04109e-07		54.4729	39.5618	23.4617	148.798	103.805	121.336
cds-NP_416127.1	1684259	1685188	+	tus	DNA replication terminus site-binding protein	66.6979	1.65121	0.206026	8.0146	1.10498e-15	4.73915e-14		30.5579	34.7372	35.5971	101.764	103.805	109.498
cds-YP_026160.1	213925	214125	-	yaeP	UPF0253 family protein YaeP	115.503	1.65117	0.222468	7.42205	1.15323e-13	3.76664e-12		77.0592	56.9304	47.7325	185.57	185.366	203.459
cds-NP_414930.3	411297	412481	-	araJ	putative transport protein AraJ	104.224	1.6492	0.192154	8.58269	9.26809e-18	4.52325e-16		69.0875	58.8602	56.6318	217.211	177.025	187.182
cds-NP_416440.1	2009479	2009712	+	yedF	putative sulfurtransferase YedF	37.4771	1.64851	0.280845	5.86981	4.36286e-09	8.77949e-08		13.9504	14.4738	20.2256	54.7303	45.4147	51.7896
cds-NP_418284.1	4024333	4024821	-	rfaH	transcription antiterminator RfaH	106.078	1.63343	0.205208	7.95988	1.72211e-15	7.1687e-14		45.8369	59.8251	46.9235	169.322	161.268	139.832
cds-NP_415277.1	787797	788837	-	galM	galactose-1-epimerase	323.023	1.63226	0.232373	7.0243	2.15149e-12	6.21445e-11		165.411	97.4571	120.545	426.725	365.171	402.479
cds-NP_416405.1	1977266	1977844	-	flhC	DNA-binding transcriptional dual regulator FlhC	33.1165	1.62561	0.313175	5.19074	2.09456e-07	3.14258e-06		14.6147	18.3335	12.9444	37.6271	50.0488	52.5295
cds-YP_001165319.1	1622646	1622741	+	mgtS	small protein MgtS	741.063	1.60116	0.220756	7.25308	4.07401e-13	1.28135e-11		440.433	290.441	273.451	1158.74	855.464	1038.01
cds-NP_417148.1	2792735	2794015	+	gabT	4-aminobutyrate aminotransferase GabT	14.3829	1.59605	0.636354	2.50812	0.0121374	0.0458908		3.32152	1.92984	4.04513	12.8274	2.78049	12.5775
cds-NP_416036.1	1607346	1608104	+	tam	trans-aconitate 2-methyltransferase	12.5604	1.57778	0.554061	2.84766	0.00440417	0.0203049		9.96455	3.85969	1.61805	13.6826	15.7561	18.4963
cds-NP_416765.1	2375962	2376819	-	menB	1%2C4-dihydroxy-2-naphthoyl-CoA synthase	51.278	1.57202	0.272352	5.77199	7.83398e-09	1.50512e-07		15.279	17.3686	22.6527	53.8751	56.5366	53.2693
cds-NP_417522.1	3192208	3192837	+	yqiJ	putative inner membrane protein	17.1184	1.57125	0.363979	4.31686	1.58267e-05	0.000160382		10.6289	12.544	8.09026	35.0616	32.4391	25.155
cds-NP_415629.4	1168200	1168832	-	comR	DNA-binding transcriptional repressor ComR	51.3438	1.56872	0.283176	5.53974	3.02921e-08	5.29302e-07		29.8936	23.1581	25.8888	84.6609	64.8781	85.8228
cds-NP_416294.4	1863850	1864734	+	yeaD	putative aldose 1-epimerase YeaD	93.4412	1.56838	0.275308	5.69681	1.22068e-08	2.24373e-07		61.1159	36.667	48.5415	141.957	149.22	146.491
cds-NP_416970.1	2595874	2596737	-	ypfJ	uncharacterized protein YpfJ	99.326	1.56483	0.197047	7.94142	1.99873e-15	8.23943e-14		50.487	49.211	50.1596	123.143	166.829	153.889
cds-NP_415255.1	761522	762739	+	sucB	dihydrolipoyltranssuccinylase	869.89	1.56352	0.158691	9.85255	6.68245e-23	4.36518e-21		338.13	255.704	236.236	844.044	754.44	861.187
cds-NP_416420.1	1989681	1990892	+	tyrP	tyrosine:H(+) symporter	130.967	1.56144	0.234896	6.64737	2.98384e-11	7.72523e-10		43.844	73.334	77.6665	177.018	201.122	192.361
cds-NP_418535.1	4330502	4332004	+	proP	osmolyte:H(+) symporter ProP	258.896	1.54906	0.274071	5.65204	1.58556e-08	2.85266e-07		124.889	64.6497	56.6318	268.521	220.586	236.753
cds-NP_416419.1	1989251	1989490	-	yecH	DUF2492 domain-containing protein YecH	20.0302	1.54871	0.405472	3.81953	0.000133705	0.00104938		14.6147	4.82461	8.89928	21.379	39.8537	25.155
cds-NP_415257.1	764180	765049	+	sucD	succinyl-CoA synthetase subunit alpha	586.843	1.54495	0.219004	7.05441	1.73333e-12	5.11092e-11		267.05	214.213	225.718	770.5	613.562	681.403
cds-YP_588473.1	3994522	3994725	+	yifL	putative lipoprotein YifL	136.269	1.54122	0.162634	9.47662	2.62641e-21	1.6162e-19		89.0166	82.9832	75.2394	240.3	246.537	234.533
cds-NP_414994.1	480334	480708	-	tomB	protein that modulates Hha toxicity	221.439	1.52615	0.198477	7.68933	1.47912e-14	5.55784e-13		183.348	139.914	132.68	431.001	479.171	407.658
cds-NP_415487.4	1028779	1029969	-	rlmI	23S rRNA m(5)C1962 methyltransferase	127.133	1.51953	0.209572	7.25064	4.14807e-13	1.29505e-11		54.4729	79.1236	68.7672	176.163	197.415	201.979
cds-NP_418676.1	4478473	4478889	+	rraB	ribonuclease E inhibitor protein B	339.161	1.51289	0.148733	10.1718	2.64906e-24	1.97332e-22		181.355	157.282	187.694	491.718	472.683	540.092
cds-NP_418558.2	4362733	4363308	-	yjdC	putative DNA-binding transcriptional regulator YjdC	52.4756	1.5088	0.329817	4.57466	4.76999e-06	5.44446e-05		33.2152	21.2283	24.2708	87.2264	64.8781	73.9852
cds-NP_417594.3	3271867	3272751	-	garR	tartronate semialdehyde reductase	29.6438	1.50309	0.528007	2.84671	0.00441729	0.0203425		10.6289	10.6141	8.09026	31.641	24.0976	27.3745
cds-NP_416523.1	2090192	2091091	+	hisG	ATP phosphoribosyltransferase	28.7987	1.49687	0.368992	4.05664	4.97848e-05	0.00043856		19.2648	7.71937	17.7986	31.641	55.6098	42.1715
cds-YP_588470.1	3776171	3776380	-	yibT	protein YibT	101.68	1.49243	0.229687	6.49765	8.15852e-11	2.01578e-09		61.7802	36.667	50.9686	142.812	128.829	153.149
cds-NP_416476.1	2035835	2036686	+	hchA	protein/nucleic acid deglycase 1	20.5264	1.49085	0.450421	3.30991	0.000933251	0.0054282		10.6289	5.78953	9.70831	29.9306	25.0244	19.976
cds-NP_417493.1	3167851	3168246	-	mqsA	antitoxin of the MqsRA toxin-antitoxin system/DNA-binding transcriptional repressor MqsA	69.0425	1.48544	0.236713	6.27528	3.48998e-10	7.75835e-09		39.1939	35.7021	35.5971	102.619	110.293	97.6604
cds-NP_418663.1	4467625	4470321	+	mgtA	Mg(2(+)) importing P-type ATPase	347.662	1.48333	0.331724	4.47158	7.76425e-06	8.5186e-05		123.56	200.704	195.784	500.269	443.025	508.278
cds-NP_415486.4	1028404	1028721	-	hspQ	heat shock protein%2C hemimethylated DNA-binding protein	184.577	1.47604	0.35332	4.17762	2.94571e-05	0.000276715		148.14	58.8602	75.2394	266.81	253.951	268.566
cds-NP_415997.1	1555826	1555963	-	sra	30S ribosomal subunit protein S22	27.9297	1.47496	0.515977	2.85857	0.00425556	0.0197693		16.6076	6.75445	4.04513	30.7858	22.2439	25.155
cds-NP_418648.1	4449962	4450918	+	ytfQ	galactofuranose ABC transporter periplasmic binding protein	45.5914	1.4745	0.356086	4.14086	3.4601e-05	0.000317313		21.922	13.5089	29.1249	43.6132	63.0244	73.9852
cds-NP_414917.2	401747	403162	+	phoA	alkaline phosphatase	32.0977	1.47224	0.345004	4.26732	1.97831e-05	0.000197181		19.9291	11.5791	14.5625	43.6132	38	48.0904
cds-NP_415200.1	697513	699177	-	asnB	asparagine synthetase B	161.089	1.46964	0.15267	9.62622	6.19659e-22	3.98648e-20		108.281	88.7728	98.7011	279.638	266	277.444
cds-NP_416103.2	1657565	1657870	+	ynfD	DUF1161 domain-containing protein YnfD	37.4678	1.46842	0.29004	5.06282	4.13098e-07	5.88595e-06		18.6005	18.3335	16.1805	54.7303	48.1952	44.3911
cds-NP_417568.2	3248969	3249337	+	yqjC	DUF1090 domain-containing protein YqjC	40.2117	1.46371	0.331988	4.40892	1.03887e-05	0.000110552		25.2435	14.4738	21.8437	59.0061	44.4878	68.0664
cds-NP_415627.1	1166085	1167389	+	ndh	NADH:quinone oxidoreductase II	345.62	1.4526	0.305416	4.75614	1.97328e-06	2.52366e-05		63.7731	111.931	118.927	302.727	253.025	247.85
cds-NP_416309.1	1879007	1879255	-	yeaQ	PF04226 family protein YeaQ	43.187	1.44987	0.396073	3.6606	0.000251622	0.00177179		19.2648	19.2984	11.3264	52.1648	38.9269	45.131
cds-NP_416116.1	1672820	1673149	-	mdtI	multidrug/spermidine efflux pump membrane subunit MdtI	22.243	1.43409	0.37666	3.80738	0.000140446	0.0010882		6.64303	10.6141	11.3264	20.5239	28.7317	26.6347
cds-NP_418520.1	4317215	4317895	-	phnL	methylphosphonate degradation complex subunit PhnL	33.2525	1.42667	0.37417	3.8129	0.000137345	0.00106807		19.9291	14.4738	9.70831	41.9029	38	39.952
cds-NP_417496.1	3169284	3169676	-	ygiW	BOF family protein YgiW	36.4799	1.42585	0.354796	4.01879	5.84967e-05	0.00050335		20.5934	11.5791	8.89928	40.1926	32.4391	39.952
cds-NP_416362.1	1930457	1930747	-	yebG	DNA damage-inducible protein YebG	47.9217	1.42473	0.267127	5.33354	9.6317e-08	1.51467e-06		30.5579	21.2283	37.2152	78.6748	87.122	75.4649
cds-NP_414863.1	346484	346759	+	yahO	DUF1471 domain-containing protein YahO	28.6502	1.41106	0.422593	3.33905	0.000840663	0.00495872		14.6147	11.5791	15.3715	39.3374	37.0732	34.773
cds-NP_416129.1	1686731	1688377	-	fumA	fumarase A	742.077	1.41017	0.218946	6.44073	1.18903e-10	2.8363e-09		337.466	329.038	360.825	862.857	940.733	927.034
cds-YP_026284.1	4376553	4376699	+	ecnB	bacteriolytic entericidin B lipoprotein	126.236	1.40961	0.405164	3.4791	0.000503105	0.00316941		32.5509	44.3864	45.3054	141.957	83.4147	98.4003
cds-NP_415117.2	612737	613939	+	fes	enterochelin esterase	29.1503	1.4075	0.47476	2.96465	0.00303032	0.0148576		8.63594	9.64921	3.2361	23.0893	17.6098	16.2767
cds-NP_417942.6	3625679	3626803	-	yhhJ	ABC transporter family protein YhhJ	49.9445	1.40531	0.35552	3.95285	7.72272e-05	0.000639195		37.201	17.3686	25.8888	82.9506	61.1708	71.7656
cds-NP_418273.1	4013053	4015314	+	metE	cobalamin-independent homocysteine transmethylase	50.8574	1.40454	0.245734	5.71571	1.09247e-08	2.0256e-07		23.2506	25.088	27.5069	60.7164	72.2927	67.3265
cds-NP_417418.1	3088284	3089678	+	galP	galactose:H(+) symporter	213.659	1.39789	0.193287	7.23221	4.75193e-13	1.46208e-11		111.603	109.036	113.264	321.541	266.927	291.502
cds-NP_415706.1	1235709	1237241	-	ycgB	PF04293 family protein YcgB	29.4479	1.39747	0.519663	2.68918	0.00716284	0.0299827		14.6147	9.64921	9.70831	33.3513	25.0244	31.8136
cds-NP_416782.1	2395043	2395345	-	nuoK	NADH:quinone oxidoreductase subunit K	125.95	1.39413	0.196066	7.11051	1.15618e-12	3.45714e-11		61.1159	44.3864	43.6874	138.536	119.561	137.612
cds-NP_416909.1	2532409	2533380	+	cysK	O-acetylserine sulfhydrylase A	215.639	1.37726	0.314701	4.37641	1.20648e-05	0.000126175		120.239	99.3869	93.038	198.397	373.513	241.931
cds-NP_416785.1	2396465	2397442	-	nuoH	NADH:quinone oxidoreductase subunit H	353.297	1.36742	0.161141	8.48585	2.14152e-17	1.01032e-15		224.534	162.107	171.513	467.773	491.22	487.562
cds-NP_416594.1	2171833	2172873	-	gatD	galactitol-1-phosphate 5-dehydrogenase	1113.16	1.36518	0.261148	5.2276	1.71727e-07	2.61345e-06		844.329	515.268	607.578	1680.39	1610.83	1780.08
cds-NP_414859.1	342884	343933	+	yahK	aldehyde reductase%2C NADPH-dependent	23.6324	1.36402	0.448017	3.04457	0.00233013	0.0118772		18.6005	8.68429	5.66318	36.7719	25.0244	25.155
cds-NP_417542.1	3216779	3217402	+	nfeR	DNA-binding transcriptional repressor NfeR	42.5408	1.35919	0.276904	4.90852	9.17641e-07	1.22617e-05		19.2648	27.0178	20.2256	58.1509	50.9757	59.1881
cds-NP_415814.4	1361120	1361884	+	puuD	gamma-glutamyl-gamma-aminobutyrate hydrolase	49.2208	1.35679	0.333208	4.07189	4.66341e-05	0.000413379		27.9007	17.3686	29.1249	50.4545	76.9269	65.1069
cds-NP_417155.1	2798091	2798495	-	stpA	DNA-binding transcriptional repressor StpA with RNA chaperone activity	247.332	1.35475	0.235467	5.75344	8.74477e-09	1.6576e-07		139.504	218.072	203.065	468.628	489.366	472.025
cds-NP_417621.2	3298211	3298846	-	yraR	putative nucleoside-diphosphate-sugar epimerase	31.9427	1.35295	0.318398	4.24925	2.14488e-05	0.000211303		13.9504	15.4387	16.1805	42.7581	30.5854	42.1715
cds-YP_026286.1	4451058	4452560	+	ytfR	galactofuranose ABC transporter putative ATP binding subunit	16.1504	1.35007	0.393404	3.43177	0.000599653	0.00370077		9.96455	10.6141	8.09026	23.9445	27.8049	21.4557
cds-NP_417574.1	3252304	3252669	+	yhaH	putative inner membrane protein	120.897	1.34547	0.227401	5.91672	3.28421e-09	6.7366e-08		79.0521	80.0885	67.1491	180.439	181.659	212.337
cds-NP_414655.1	122092	122856	+	pdhR	DNA-binding transcriptional dual regulator PdhR	277.263	1.34136	0.38326	3.49986	0.000465501	0.00296774		94.3311	67.5445	63.104	225.763	138.098	207.158
cds-NP_417083.1	2731600	2734173	-	clpB	ClpB chaperone	829.307	1.32974	0.41571	3.19872	0.0013804	0.00754333		709.476	258.599	309.048	1236.56	934.245	1042.45
cds-NP_416769.1	2380722	2381027	-	elaB	tail anchored inner membrane protein	58.7039	1.31733	0.422619	3.11707	0.00182659	0.00958676		24.5792	20.2634	17.7986	65.8474	47.2683	43.6512
cds-NP_415322.1	836351	837436	+	hcxB	hydroxycarboxylate dehydrogenase B	55.4217	1.31452	0.284545	4.61974	3.84214e-06	4.51904e-05		25.2435	17.3686	33.1701	60.7164	65.8049	63.6272
cds-NP_416529.1	2095844	2096620	+	hisF	imidazole glycerol phosphate synthase subunit HisF	14.6947	1.30949	0.408427	3.20617	0.00134513	0.00739823		8.63594	2.89476	11.3264	19.6687	19.4634	19.2361
cds-NP_415539.1	1084992	1086056	+	phoH	ATP-binding protein PhoH	161.512	1.30473	0.371141	3.51546	0.000438986	0.00283273		118.246	68.5094	85.7567	212.08	230.781	232.313
cds-NP_416197.1	1761766	1762512	-	sufC	Fe-S cluster scaffold complex subunit SufC	22.4572	1.30331	0.363283	3.58757	0.000333769	0.00224238		8.63594	13.5089	8.89928	25.6548	25.9512	23.6753
cds-YP_026180.1	2825832	2826395	+	srlA	sorbitol-specific PTS enzyme IIC2 component	351.427	1.30058	0.27109	4.79759	1.60587e-06	2.09157e-05		165.411	166.931	155.333	455.801	345.708	399.52
cds-NP_416784.1	2395908	2396450	-	nuoI	NADH:quinone oxidoreductase subunit I	171.62	1.3003	0.176797	7.35476	1.9127e-13	6.15252e-12		95.6597	78.1586	79.2845	211.225	224.293	191.622
cds-NP_415195.1	695101	696276	+	ubiF	2-octaprenyl-3-methyl-6-methoxy-1%2C4-benzoquinol hydroxylase	147.478	1.29618	0.181068	7.15852	8.15554e-13	2.47346e-11		63.1088	63.6848	74.4304	168.467	165.903	159.808
cds-NP_417565.2	3246652	3247428	+	exuR	DNA-binding transcriptional repressor ExuR	240.757	1.29351	0.145174	8.91006	5.10069e-19	2.74146e-17		139.504	146.668	145.625	333.513	328.098	394.341
cds-NP_415254.1	758706	761507	+	sucA	subunit of E1(0) component of 2-oxoglutarate dehydrogenase	1231.22	1.29293	0.199254	6.48887	8.64841e-11	2.11041e-09		795.171	490.18	537.193	1506.79	1473.66	1491.54
cds-YP_025306.1	1739911	1741122	+	ydhC	putative transporter YdhC	105.246	1.29291	0.322172	4.01312	5.99218e-05	0.000511928		68.4232	78.1586	72.8123	128.274	226.147	182.743
cds-NP_415248.1	753185	754468	-	gltA	citrate synthase	2203.51	1.29183	0.438845	2.94371	0.00324308	0.0156301		1709.92	859.745	977.303	2811.77	2900.98	2973.46
cds-YP_026201.1	3238580	3239545	+	alx	putative membrane-bound redox modulator Alx	101.682	1.28939	0.204558	6.30331	2.91355e-10	6.58028e-09		49.8227	64.6497	77.6665	155.639	143.659	167.206
cds-NP_415445.1	981047	982894	+	ldtD	L%2CD-transpeptidase LdtD	123.622	1.28692	0.233413	5.51348	3.51806e-08	6.09701e-07		89.6809	59.8251	59.8679	179.584	159.415	175.345
cds-NP_415193.2	692338	693378	-	ybeZ	PhoH-like protein	203.244	1.28555	0.25081	5.12558	2.96623e-07	4.34297e-06		167.404	93.5974	118.118	297.596	295.659	335.153
cds-NP_416136.1	1697273	1698040	-	hdhA	7-alpha-hydroxysteroid dehydrogenase	58.9029	1.28537	0.278275	4.61905	3.85497e-06	4.5216e-05		31.2223	29.9126	24.2708	71.8335	78.7806	58.4483
cds-NP_416834.1	2448606	2449157	+	smrB	putative endonuclease SmrB	74.4977	1.28245	0.202453	6.33454	2.38048e-10	5.46353e-09		52.48	38.5969	50.1596	129.129	111.22	106.539
cds-NP_415333.1	848408	848911	-	dps	stationary phase nucleoid protein that sequesters iron and protects DNA from damage	124.665	1.27924	0.373454	3.42543	0.000613831	0.00377182		67.7589	43.4215	46.9235	152.219	114	119.116
cds-NP_414987.3	475379	475951	+	ybaY	PF09619 family lipoprotein YbaY	68.1675	1.27869	0.317728	4.02446	5.71057e-05	0.000495851		35.8724	25.088	25.0798	69.268	68.5854	72.5055
cds-NP_417114.1	2758985	2760394	+	yfjI	CP4-57 prophage%3B protein YfjI	18.7127	1.27281	0.367899	3.45968	0.000540818	0.0033819		9.30024	7.71937	9.70831	17.9584	25.0244	22.1955
cds-NP_416292.1	1862016	1862429	-	msrB	methionine sulfoxide reductase B	182.226	1.27103	0.183891	6.91186	4.78354e-12	1.32751e-10		115.589	153.423	122.163	290.755	332.732	316.657
cds-NP_416250.1	1819455	1819805	-	chbA	N%2CN'-diacetylchitobiose-specific PTS enzyme IIA component	13.2374	1.27076	0.437469	2.90481	0.00367479	0.0173948		8.63594	7.71937	12.1354	16.2481	25.9512	26.6347
cds-NP_416052.1	1622960	1623850	-	dgcZ	diguanylate cyclase DgcZ	29.7104	1.25956	0.284314	4.43016	9.41644e-06	0.000101221		20.5934	14.4738	24.2708	53.02	39.8537	50.3099
cds-NP_415837.1	1384117	1385514	+	ycjX	DUF463 domain-containing protein YcjX	87.2012	1.25663	0.392351	3.20283	0.00136086	0.00746539		74.402	29.9126	35.5971	121.433	101.024	114.677
cds-NP_414880.2	367587	368420	-	mhpR	DNA-binding transcriptional activator MhpR	64.8129	1.25338	0.422203	2.96866	0.00299097	0.0146987		37.8653	16.4037	35.5971	62.4268	88.0489	65.8468
cds-NP_417951.1	3639385	3639720	-	uspB	putative universal stress (ethanol tolerance) protein B	45.0584	1.24411	0.289232	4.30144	1.69694e-05	0.000171553		18.6005	20.2634	20.2256	41.9029	46.3415	51.0498
cds-NP_415534.1	1074920	1078882	-	putA	fused DNA-binding transcriptional repressor/proline dehydrogenase/1-pyrroline-5-carboxylate dehydrogenase PutA	552.047	1.24136	0.213109	5.82499	5.71173e-09	1.11248e-07		326.173	220.002	211.965	563.551	615.415	617.776
cds-NP_415563.1	1105820	1106353	+	ymdB	2'-O-acetyl-ADP-ribose deacetylase%2C regulator of RNase III activity	40.1157	1.23952	0.292503	4.23765	2.25874e-05	0.00021966		23.9149	20.2634	10.5173	44.4684	44.4878	41.4317
cds-NP_416528.2	2095125	2095862	+	hisA	1-(5-phosphoribosyl)-5-[(5-phosphoribosylamino)methylideneamino]imidazole-4-carboxamide isomerase	18.2692	1.234	0.369573	3.33898	0.000840857	0.00495872		13.9504	8.68429	8.09026	22.2342	23.1708	28.1144
cds-NP_418348.1	4104972	4105670	-	cpxR	DNA-binding transcriptional dual regulator CpxR	182.417	1.23368	0.194666	6.33745	2.33605e-10	5.3907e-09		145.482	106.141	114.882	307.858	275.269	282.623
cds-NP_416655.1	2239350	2240348	-	mglB	D-galactose/methyl-galactoside ABC transporter periplasmic binding protein	1245.72	1.22916	0.255947	4.80239	1.5678e-06	2.04828e-05		703.497	789.306	789.609	1747.09	1795.27	1807.46
cds-NP_415028.1	519733	520419	+	ybbA	putative ABC transporter ATP-binding protein YbbA	16.4864	1.22844	0.377553	3.25368	0.00113921	0.00642193		9.30024	8.68429	8.89928	23.9445	17.6098	21.4557
cds-NP_416960.1	2579636	2581639	+	tktB	transketolase 2	33.9546	1.224	0.316335	3.8693	0.000109149	0.000874429		13.2861	19.2984	16.1805	44.4684	38	30.3339
cds-NP_414766.1	250898	251953	+	dinB	DNA polymerase IV	53.35	1.22247	0.22571	5.4161	6.0913e-08	1.0103e-06		36.5367	31.8424	33.9791	79.53	74.1464	85.8228
cds-NP_414949.1	434647	435117	+	ribE	6%2C7-dimethyl-8-ribityllumazine synthase	108.43	1.22178	0.164187	7.44139	9.96326e-14	3.305e-12		67.7589	80.0885	74.4304	172.743	165.903	176.825
cds-NP_415250.1	755560	755907	+	sdhD	succinate:quinone oxidoreductase%2C membrane protein SdhD	297.178	1.22032	0.18141	6.72686	1.73368e-11	4.57217e-10		230.513	182.37	192.548	397.65	507.903	508.278
cds-NP_415089.1	578600	578893	-	borD	DLP12 prophage%3B prophage lipoprotein BorD	176.372	1.21775	0.289968	4.19962	2.67369e-05	0.00025397		96.324	131.229	154.524	312.989	290.098	284.103
cds-NP_417676.2	3349806	3350459	-	elbB	low activity glyoxalase ElbB	87.61	1.21663	0.23434	5.19173	2.08347e-07	3.13703e-06		64.4374	44.3864	53.3957	116.302	114.927	147.97
cds-NP_417077.1	2718735	2719154	+	trxC	reduced thioredoxin 2	168.301	1.21496	0.165962	7.32073	2.46627e-13	7.87351e-12		91.6738	82.0183	66.3401	179.584	180.732	198.28
cds-NP_416653.1	2236743	2237753	-	mglC	D-galactose/methyl-galactoside ABC transporter membrane subunit	643.651	1.21248	0.291508	4.15935	3.19161e-05	0.000297184		544.729	388.863	453.054	998.828	1125.17	1091.28
cds-NP_416783.1	2395342	2395896	-	nuoJ	NADH:quinone oxidoreductase subunit J	191.294	1.20027	0.1575	7.62077	2.52171e-14	9.23033e-13		115.589	89.7377	101.128	232.604	229.854	245.631
cds-NP_415820.1	1368079	1368747	+	pspA	phage shock protein A	45.5791	1.19016	0.26512	4.48912	7.15172e-06	7.90787e-05		25.9078	33.7723	41.2603	83.8058	84.3415	61.4077
cds-NP_417316.1	2979021	2979956	+	lysR	DNA-binding transcriptional dual regulator LysR	63.5277	1.18939	0.233543	5.09283	3.52759e-07	5.07734e-06		35.8724	35.7021	29.1249	87.2264	73.2196	69.5461
cds-gnl|b2092|CDS2504	2172921	2174278	-	gatC	galactitol-specific PTS enzyme IIC component	2249.33	1.17795	0.230512	5.11012	3.21958e-07	4.66564e-06		1373.78	1074.92	1025.84	2739.94	2464.44	2659.03
cds-NP_415819.4	1366935	1367912	-	pspF	DNA-binding transcriptional dual regulator PspF	29.2289	1.17223	0.264363	4.43415	9.24362e-06	9.98687e-05		19.9291	24.123	20.2256	47.0339	45.4147	51.0498
cds-NP_414581.1	39244	40386	-	caiA	crotonobetainyl-CoA reductase	19.7336	1.16852	0.373015	3.13264	0.00173243	0.00914498		11.2932	7.71937	10.5173	24.7997	19.4634	22.9354
cds-NP_415204.1	702811	703611	-	nagB	glucosamine-6-phosphate deaminase	112.596	1.16759	0.254841	4.58166	4.61298e-06	5.27944e-05		76.3949	60.7901	57.4408	151.364	153.854	133.913
cds-NP_417380.1	3049160	3049549	-	gcvH	glycine cleavage system H protein	318.937	1.1644	0.319492	3.64453	0.000267883	0.00187005		255.757	130.264	162.614	493.428	356.83	382.503
cds-NP_415360.1	880727	881929	+	dacC	D-alanyl-D-alanine carboxypeptidase DacC	165.888	1.16409	0.212513	5.47773	4.30807e-08	7.37584e-07		126.882	79.1236	85.7567	231.749	212.244	214.557
cds-NP_418751.4	4560930	4561484	+	kptA	RNA 2'-phosphotransferase	35.1265	1.16317	0.293563	3.96226	7.42441e-05	0.000618959		26.5721	21.2283	12.9444	38.4822	55.6098	43.6512
cds-NP_417189.2	2830775	2832289	-	norR	DNA-binding transcriptional dual regulator NorR	73.2929	1.1625	0.248429	4.6794	2.87717e-06	3.54101e-05		49.1584	25.088	27.5069	74.399	84.3415	73.9852
cds-NP_415663.1	1202259	1202933	-	ymfK	e14 prophage%3B putative repressor protein YmfK	87.7721	1.15561	0.196753	5.87338	4.26985e-09	8.63324e-08		51.8156	58.8602	54.2047	129.129	123.268	113.937
cds-NP_417215.2	2860467	2861234	-	ygbI	putative DeoR-type DNA-binding transcriptional regulator YgbI	139.094	1.15262	0.169705	6.79188	1.10679e-11	2.95561e-10		80.3807	90.7026	105.982	199.253	218.732	196.801
cds-NP_417704.1	3384703	3385173	+	argR	DNA-binding transcriptional dual regulator ArgR	191.723	1.14856	0.163048	7.04431	1.86385e-12	5.45788e-11		119.575	130.264	140.77	299.306	291.951	273.745
cds-NP_418637.1	4438708	4439262	-	ytfJ	protein YtfJ	78.5234	1.14752	0.2951	3.88858	0.000100834	0.000813953		53.8086	50.1759	50.1596	112.881	111.22	117.636
cds-NP_415734.1	1270749	1271849	-	chaA	Na(+)/K(+):H(+) antiporter ChaA	233.964	1.14265	0.13443	8.49996	1.89657e-17	9.04814e-16		159.433	153.423	164.232	344.63	346.634	362.527
cds-NP_416439.1	2008277	2009482	+	yedE	putative selenium transporter YedE	242.656	1.13842	0.280933	4.05226	5.07249e-05	0.000445917		75.0663	181.405	173.132	272.796	329.025	339.592
cds-NP_415386.1	903952	904467	-	ybjP	DUF3828 domain-containing lipoprotein YbjP	54.7376	1.13532	0.314072	3.61485	0.000300526	0.0020515		31.2223	26.0529	26.6979	75.2542	49.122	60.6678
cds-NP_416196.1	1760520	1761791	-	sufD	Fe-S cluster scaffold complex subunit SufD	32.5746	1.13511	0.294928	3.84877	0.000118713	0.000942164		15.279	21.2283	14.5625	33.3513	38	39.2121
cds-NP_415437.1	970673	970855	+	ycaR	UPF0434 family protein YcaR	44.4271	1.13374	0.298503	3.7981	0.000145811	0.00112314		24.5792	33.7723	18.6076	61.5716	55.6098	50.3099
cds-NP_414934.1	417889	419184	+	phoR	sensory histidine kinase PhoR	37.682	1.13176	0.342663	3.30285	0.000957083	0.00553648		34.5438	22.1932	23.4617	76.9645	41.7074	58.4483
cds-NP_418567.1	4371025	4372671	+	groL	chaperonin GroEL	4013.95	1.13065	0.321413	3.51774	0.000435233	0.00281707		3113.59	1869.05	2147.15	6105.85	4480.3	5027.29
cds-NP_415777.1	1317222	1318415	-	trpB	tryptophan synthase subunit beta	25.2576	1.12973	0.366784	3.08011	0.00206926	0.0107409		16.6076	12.544	5.66318	28.2203	22.2439	26.6347
cds-NP_415133.1	633586	634746	+	ybdL	methionine-oxo-acid transaminase%2C PLP-dependent	17.3716	1.1243	0.426298	2.63735	0.00835568	0.0337888		7.97164	13.5089	13.7534	29.0755	16.6829	29.5941
cds-NP_417888.1	3568033	3569328	-	glgC	glucose-1-phosphate adenylyltransferase	87.8256	1.1234	0.241859	4.64487	3.40295e-06	4.08161e-05		49.1584	51.1408	50.1596	122.288	86.1952	118.376
cds-NP_416786.4	2397439	2400165	-	nuoG	NADH:quinone oxidoreductase subunit G	1040.51	1.11797	0.128174	8.72229	2.7263e-18	1.39469e-16		700.176	560.619	567.936	1288.73	1393.03	1294
cds-NP_415006.1	495120	496994	+	htpG	chaperone protein HtpG	1736.84	1.11731	0.396345	2.81903	0.00481687	0.0217117		1642.82	796.06	960.314	2798.94	2082.59	2494.78
cds-NP_416421.1	1990954	1991619	-	yecA	UPF0149 family protein YecA	132.061	1.11711	0.157615	7.08758	1.36473e-12	4.05219e-11		89.0166	80.0885	80.9026	187.28	181.659	175.345
cds-NP_416279.1	1848125	1848676	-	ydjA	putative oxidoreductase	102.951	1.10777	0.192381	5.75818	8.50276e-09	1.62625e-07		70.4161	46.3162	64.7221	132.55	122.342	139.832
cds-NP_418366.1	4120416	4121747	-	hslU	ATPase component of the HslVU protease	439.21	1.10313	0.32077	3.439	0.000583871	0.00362444		336.137	213.248	199.829	621.702	491.22	498.66
cds-NP_414574.1	30817	34038	+	carB	carbamoyl phosphate synthetase subunit beta	75.7387	1.10243	0.310541	3.55002	0.000385207	0.00254664		39.8582	47.2812	38.8332	92.3574	95.4635	82.1235
cds-NP_416780.1	2391512	2393041	-	nuoM	NADH:quinone oxidoreductase subunit M	388.26	1.10028	0.12998	8.46497	2.56213e-17	1.19547e-15		183.348	230.616	205.493	445.539	437.464	439.472
cds-NP_417026.1	2661643	2662131	-	iscR	DNA-binding transcriptional dual regulator IscR	197.16	1.0989	0.187348	5.86553	4.47704e-09	8.92466e-08		172.055	110.966	149.67	305.292	340.147	287.062
cds-NP_417399.1	3068947	3069807	-	mscS	small conductance mechanosensitive channel MscS	100.465	1.09827	0.218894	5.01735	5.23901e-07	7.39031e-06		71.7447	51.1408	55.0138	140.246	126.976	116.897
cds-NP_415623.1	1162638	1163279	+	lpoB	outer membrane lipoprotein - activator of MrcB activity	54.5247	1.0977	0.244203	4.49501	6.95682e-06	7.73263e-05		33.8795	35.7021	25.0798	74.399	61.1708	66.5866
cds-NP_416057.1	1627517	1628263	+	ydfG	3-hydroxy acid dehydrogenase	228.532	1.09546	0.136671	8.01527	1.09893e-15	4.73915e-14		153.454	144.738	151.288	348.906	296.586	315.917
cds-NP_417055.4	2697915	2698550	-	pgpC	phosphatidylglycerophosphatase C	101.33	1.09084	0.219132	4.97803	6.42349e-07	8.85523e-06		89.0166	74.299	50.1596	156.494	148.293	151.67
cds-NP_415029.1	520416	522830	+	ybbP	putative ABC transporter membrane subunit YbbP	47.4211	1.08919	0.325863	3.34247	0.000830376	0.0049174		41.1868	13.5089	29.1249	70.9784	50.9757	59.928
cds-NP_418744.1	4554576	4555349	+	uxuR	DNA-binding transcriptional repressor UxuR	77.8472	1.08715	0.193044	5.6316	1.78542e-08	3.19868e-07		52.48	43.4215	46.9235	106.04	107.512	92.4815
cds-NP_414871.1	356171	357454	+	codA	cytosine/isoguanine deaminase	31.3241	1.08643	0.281012	3.86614	0.000110571	0.000884154		16.6076	18.3335	21.8437	42.7581	38.9269	38.4723
cds-NP_416237.3	1806370	1807299	+	pfkB	6-phosphofructokinase II	40.6626	1.08561	0.355705	3.05199	0.00227328	0.0116014		22.5863	25.088	16.1805	40.1926	44.4878	50.3099
cds-NP_416182.1	1746700	1747005	+	ydhR	putative monooxygenase YdhR	74.5249	1.08492	0.219694	4.93831	7.88028e-07	1.06559e-05		47.8298	42.4565	50.1596	89.7919	109.366	99.88
cds-NP_414744.1	229967	230881	-	yafC	putative LysR family transcriptional regulator YafC	28.8851	1.07833	0.296444	3.63755	0.000275245	0.00191275		27.2364	14.4738	16.9895	43.6132	41.7074	41.4317
cds-NP_415799.1	1343110	1343328	-	osmB	osmotically-inducible lipoprotein OsmB	17.0724	1.06499	0.412558	2.58144	0.00983898	0.0386103		13.2861	9.64921	15.3715	38.4822	18.5366	23.6753
cds-NP_414555.1	12163	14079	+	dnaK	chaperone protein DnaK	4184.62	1.06252	0.396065	2.68268	0.00730353	0.0304028		4228.95	1973.26	2375.3	6839.58	5307.96	5769.36
cds-NP_418653.1	4454611	4455609	-	fbp	fructose-1%2C6-bisphosphatase 1	277.505	1.0606	0.133081	7.96961	1.5918e-15	6.69186e-14		162.09	192.019	168.277	338.644	386.488	361.048
cds-NP_414638.1	106557	107474	+	lpxC	UDP-3-O-acyl-N-acetylglucosamine deacetylase	1783.11	1.05934	0.107428	9.86097	6.14504e-23	4.07685e-21		1066.87	1100.98	998.338	2149.87	2244.78	2202.54
cds-NP_416798.1	2412677	2413132	-	yfbV	UPF0208 membrane protein YfbV	62.8119	1.0548	0.22517	4.68447	2.80682e-06	3.46446e-05		40.5225	27.9827	37.2152	72.6887	78.7806	71.0258
cds-NP_418599.1	4406190	4406615	+	nsrR	DNA-binding transcriptional repressor NsrR	113.399	1.05275	0.181197	5.80998	6.24798e-09	1.20586e-07		93.6668	80.0885	76.0484	180.439	169.61	170.166
cds-NP_416966.1	2591247	2591603	+	yffB	putative reductase YffB	30.2978	1.05178	0.279189	3.76727	0.000165045	0.00125139		25.2435	24.123	19.4166	54.7303	45.4147	42.9114
cds-NP_415449.1	985894	986982	-	ompF	outer membrane porin F	3270.79	1.05144	0.099241	10.5948	3.14877e-26	2.57109e-24		2151.01	2268.53	2109.94	4522.09	4519.22	4489.42
cds-NP_416253.1	1821918	1822256	-	osmE	osmotically-inducible lipoprotein OsmE	59.2166	1.04965	0.401131	2.61673	0.00887763	0.0355608		38.5296	20.2634	21.8437	68.4129	40.7805	59.1881
cds-NP_416378.1	1947411	1948151	-	yebC	putative transcriptional regulator YebC	167.578	1.04435	0.23323	4.47779	7.542e-06	8.2962e-05		106.289	131.229	131.871	228.328	279.903	252.289
cds-NP_418445.1	4229453	4230142	-	pepE	peptidase E	72.3412	1.03908	0.209554	4.95853	7.10282e-07	9.6973e-06		45.8369	52.1058	59.8679	109.461	105.659	108.018
cds-NP_416662.1	2248737	2249618	-	yeiE	putative LysR-type transcriptional regulator YeiE	101.504	1.03656	0.18639	5.56126	2.6783e-08	4.6992e-07		64.4374	58.8602	64.7221	124.854	126.049	135.393
cds-NP_416781.1	2393205	2395046	-	nuoL	NADH:quinone oxidoreductase subunit L	816.808	1.03358	0.113312	9.12153	7.40724e-20	4.19348e-18		395.26	410.092	419.075	836.347	836.001	833.073
cds-NP_414602.1	63429	65780	-	polB	DNA polymerase II	167.347	1.03133	0.262077	3.9352	8.31276e-05	0.000681389		138.839	67.5445	89.8019	207.804	198.342	203.459
cds-NP_415481.1	1023902	1024348	-	yccF	conserved inner membrane protein YccF	16.0486	1.03119	0.368918	2.79516	0.00518734	0.0229933		15.279	8.68429	14.5625	19.6687	25.9512	34.0332
cds-NP_416714.1	2305108	2306754	-	mqo	malate:quinone oxidoreductase	168.127	1.0269	0.170507	6.02265	1.71588e-09	3.57139e-08		108.281	84.9131	93.038	182.149	213.171	191.622
cds-NP_414761.1	246242	246502	-	dinJ	antitoxin/DNA-binding transcriptional repressor DinJ	41.2902	1.02175	0.255769	3.99481	6.47474e-05	0.000548737		31.2223	27.9827	38.0242	74.399	63.0244	60.6678
cds-NP_416045.1	1617028	1618218	+	ydeA	L-arabinose exporter	23.3826	1.01876	0.386902	2.63313	0.0084602	0.034114		14.6147	16.4037	7.28123	29.9306	15.7561	31.0738
cds-NP_417890.1	3571316	3573502	-	glgB	1%2C4-alpha-glucan branching enzyme	132.088	1.01777	0.273591	3.72006	0.000199174	0.00145809		106.289	57.8953	68.7672	168.467	147.366	159.068
cds-NP_417350.1	3011461	3012393	+	yqeA	putative amino acid kinase YqeA	27.2424	1.0119	0.357381	2.83143	0.00463406	0.0211345		24.5792	13.5089	16.9895	35.9168	40.7805	36.2527
cds-NP_417397.1	3067340	3068080	-	yggE	uncharacterized protein YggE	218.691	1.01002	0.2186	4.62039	3.83013e-06	4.51742e-05		154.783	125.44	130.253	299.306	253.025	275.965
cds-NP_417636.1	3312777	3313178	-	rbfA	30S ribosome binding factor	122.932	1.00788	0.212463	4.74382	2.09729e-06	2.66619e-05		67.0946	88.7728	87.3748	150.508	189.073	147.97
cds-YP_026239.1	3874471	3875160	-	dgoR	putative DNA-binding transcriptional regulator DgoR	30.0885	1.00672	0.305485	3.2955	0.000982472	0.0056679		15.9433	19.2984	28.3159	45.3235	42.6342	39.2121
cds-NP_414925.1	408177	408461	+	ppnP	nucleoside phosphorylase PpnP	143.156	1.00507	0.208593	4.8183	1.44784e-06	1.90917e-05		126.882	75.2639	87.3748	201.818	177.951	205.679
cds-NP_414722.1	202101	202556	+	fabZ	3-hydroxy-acyl-[acyl-carrier-protein] dehydratase	304.609	1.00249	0.201418	4.97716	6.45227e-07	8.86613e-06		160.761	232.546	248.371	389.953	467.122	425.415
cds-NP_415384.1	902257	902988	-	artI	putative ABC transporter periplasmic binding protein ArtI	91.1654	1.00088	0.248845	4.02208	5.76853e-05	0.000498842		52.48	60.7901	50.1596	131.695	108.439	86.5626
cds-YP_026272.1	4027609	4028772	-	fadA	3-ketoacyl-CoA thiolase	73.2955	1.0001	0.378902	2.63947	0.0083035	0.0336518		48.4941	27.9827	28.3159	70.9784	67.6586	72.5055
cds-NP_415004.1	494076	494405	+	ybaB	putative nucleoid-associated protein YbaB	139.345	0.997612	0.222144	4.49083	7.09456e-06	7.86515e-05		61.7802	90.7026	84.1387	144.522	184.439	141.312
cds-NP_416243.1	1810934	1812325	+	tcyP	cystine/sulfocysteine:cation symporter	86.5072	0.99087	0.370875	2.67171	0.00754662	0.031231		51.1513	38.5969	50.9686	54.7303	158.488	68.0664
cds-NP_417429.1	3096681	3097274	+	rdgB	dITP/XTP pyrophosphatase	41.05	0.98797	0.252114	3.91874	8.90124e-05	0.000726821		31.2223	27.0178	24.2708	53.8751	58.3903	52.5295
cds-NP_416822.1	2435636	2436649	-	usg	putative semialdehyde dehydrogenase Usg	64.342	0.987714	0.245472	4.02373	5.72843e-05	0.000496386		36.5367	29.9126	35.5971	59.0061	69.5123	74.725
cds-NP_415307.1	819884	820588	+	ybhL	Bax1-I family protein YbhL	157.232	0.987594	0.163664	6.03429	1.59661e-09	3.33951e-08		120.903	101.317	101.128	223.197	196.488	223.435
cds-NP_417509.3	3179744	3180415	+	ygiB	DUF1190 domain-containing protein YgiB	104.288	0.984914	0.194203	5.07157	3.94542e-07	5.64049e-06		55.8015	47.2812	50.1596	100.054	101.951	102.839
cds-NP_415654.1	1195123	1196373	+	icd	isocitrate dehydrogenase	2584.27	0.984698	0.14758	6.6723	2.51818e-11	6.55964e-10		1877.32	1701.16	1728.89	3339.4	3570.15	3594.94
cds-NP_417186.1	2828621	2828980	+	gutM	DNA-binding transcriptional activator GutM	43.3948	0.979076	0.267313	3.66266	0.000249613	0.00176264		33.2152	30.8775	42.8784	59.0061	75.0732	76.9446
cds-YP_001165321.1	1737456	1737545	-	ynhF	stress response membrane protein YnhF	101.444	0.978028	0.223366	4.3786	1.19446e-05	0.000125227		71.7447	47.2812	65.5311	118.867	114	133.173
cds-NP_414573.1	29651	30799	+	carA	carbamoyl phosphate synthetase subunit alpha	20.6955	0.973556	0.387285	2.51379	0.011944	0.0453617		11.9575	9.64921	11.3264	21.379	23.1708	20.7158
cds-NP_416433.1	2002110	2003606	-	fliC	flagellar filament structural protein	111.498	0.972927	0.205731	4.72912	2.25493e-06	2.84954e-05		89.6809	55.0005	65.5311	158.205	137.171	122.076
cds-YP_025304.1	1719876	1720343	+	slyB	outer membrane lipoprotein SlyB	1129.94	0.969564	0.183144	5.29401	1.19661e-07	1.86794e-06		657.66	713.077	762.911	1274.19	1496.83	1406.46
cds-NP_416713.1	2303905	2304393	+	eco	serine protease inhibitor ecotin	118.544	0.967756	0.178955	5.40781	6.37996e-08	1.04997e-06		78.3878	68.5094	85.7567	142.812	162.195	151.67
cds-NP_418346.2	4102822	4103496	+	yiiM	2-amino-6-N-hydroxylaminopurine resistance protein	83.343	0.966557	0.232879	4.15047	3.31789e-05	0.000306256		75.0663	54.0356	51.7777	102.619	115.854	136.873
cds-NP_418437.1	4214280	4215209	+	metA	homoserine O-succinyltransferase	38.5078	0.965069	0.247737	3.89555	9.79779e-05	0.00079487		26.5721	36.667	31.552	57.2958	56.5366	68.8062
cds-NP_416173.1	1735378	1735959	+	sodB	superoxide dismutase (Fe)	576.401	0.960864	0.123813	7.76062	8.45143e-15	3.32266e-13		340.123	339.652	355.162	629.399	709.952	675.485
cds-NP_416363.1	1930881	1932059	+	purT	phosphoribosylglycinamide formyltransferase 2	19.1253	0.960751	0.387277	2.48078	0.0131094	0.048656		12.6218	15.4387	8.89928	22.2342	23.1708	25.8948
cds-NP_414973.1	458888	461242	+	lon	Lon protease	1336.33	0.958916	0.262677	3.65055	0.000261679	0.0018351		1225.64	742.99	841.387	2054.95	1621.95	1788.22
cds-NP_417889.1	3569346	3571319	-	glgX	limit dextrin alpha-1%2C6-glucohydrolase	114.811	0.955177	0.271644	3.51628	0.000437636	0.00282831		64.4374	62.7199	63.104	113.736	124.195	130.954
cds-NP_417680.1	3359198	3360616	+	gltD	glutamate synthase subunit GltD	48.5821	0.955032	0.250397	3.81407	0.000136698	0.00106569		29.8936	30.8775	21.0347	53.02	47.2683	57.7084
cds-NP_415252.1	757689	758405	+	sdhB	succinate:quinone oxidoreductase%2C iron-sulfur cluster binding protein	826.096	0.95231	0.170195	5.59541	2.20098e-08	3.91019e-07		670.282	485.356	473.28	1013.37	1096.44	1046.89
cds-NP_415848.1	1397365	1397622	+	ynaJ	DUF2534 domain-containing protein YnaJ	663.629	0.951225	0.15636	6.08357	1.17534e-09	2.47054e-08		572.629	480.531	450.627	956.925	965.757	987.702
cds-NP_417056.2	2698759	2699607	+	yfhH	putative DNA-binding transcriptional regulator YfhH	45.1923	0.950672	0.230619	4.12226	3.75172e-05	0.00034111		31.8866	31.8424	36.4062	65.8474	64.8781	62.8874
cds-NP_414660.1	131615	134212	+	acnB	hypothetical protein	1609.76	0.945292	0.125271	7.54601	4.4881e-14	1.57491e-12		961.911	812.464	825.206	1682.1	1622.88	1704.62
cds-NP_416637.1	2222185	2223900	+	dld	D-lactate dehydrogenase	87.2561	0.943726	0.253067	3.72915	0.000192126	0.00141805		65.766	40.5267	41.2603	87.2264	106.585	93.2213
cds-NP_416046.1	1618243	1618908	-	marC	inner membrane protein MarC	23.7687	0.941622	0.320962	2.93375	0.0033489	0.016049		21.2577	10.6141	16.9895	29.0755	35.2195	31.8136
cds-NP_415477.1	1019013	1020053	-	ompA	outer membrane porin A	4670.68	0.938829	0.171917	5.46095	4.73584e-08	8.04334e-07		2553.58	3174.59	3000.68	5473.03	5907.61	5349.87
cds-NP_416415.1	1986925	1987428	+	ftnB	putative ferritin-like protein	75.4318	0.937673	0.251784	3.72412	0.000195998	0.00143732		81.045	55.9654	57.4408	139.391	126.976	108.758
cds-NP_418553.1	4353200	4354717	-	lysU	lysine--tRNA ligase/Ap4A synthetase/Ap3A synthetase	425.758	0.936759	0.159466	5.87434	4.24527e-09	8.62459e-08		319.53	275.968	248.371	580.654	528.293	509.018
cds-NP_417085.1	2735031	2736011	-	rluD	23S rRNA pseudouridine(1911/1915/1917) synthase	78.8214	0.936159	0.200904	4.65972	3.16633e-06	3.86328e-05		51.1513	62.7199	59.8679	106.895	111.22	112.457
cds-NP_417385.4	3054866	3055444	-	ygfB	UPF0149 family protein YgfB	119.744	0.930567	0.219606	4.23745	2.26075e-05	0.00021966		67.7589	77.1937	78.4755	130.84	143.659	150.19
cds-NP_416100.1	1655808	1656149	+	ynfB	DUF1283 domain-containing protein YnfB	41.636	0.925793	0.276377	3.34974	0.000808867	0.00480342		41.8511	28.9476	33.9791	73.5438	62.0976	65.1069
cds-NP_418367.1	4121757	4122287	-	hslV	peptidase component of the HslVU protease	296.65	0.922908	0.35896	2.57106	0.0101388	0.0394948		296.279	125.44	158.569	410.477	325.317	366.966
cds-YP_003933616.1	4467431	4467484	+	mgtL	leader peptide MgtL	1008.61	0.918049	0.167002	5.49723	3.85811e-08	6.63219e-07		875.552	769.042	589.78	1452.06	1354.1	1417.56
cds-NP_416958.1	2576098	2578377	-	maeB	malate dehydrogenase	754.954	0.917791	0.19199	4.78042	1.74927e-06	2.25803e-05		501.549	397.548	382.669	861.147	752.586	810.138
cds-NP_418593.1	4400288	4400596	+	hfq	RNA-binding protein Hfq	1181.57	0.914884	0.162566	5.62777	1.82553e-08	3.2568e-07		983.833	750.709	807.408	1607.7	1532.05	1656.53
cds-NP_415996.2	1553972	1555669	-	maeA	malate dehydrogenase%2C NAD-requiring	272.396	0.912785	0.141898	6.4327	1.25354e-10	2.95696e-09		172.055	153.423	165.041	345.485	291.025	289.282
cds-NP_417571.1	3250077	3250376	+	yqjK	conserved protein YqjK	71.1517	0.911499	0.350787	2.59844	0.00936478	0.0371615		41.8511	27.9827	29.934	76.9645	56.5366	55.4889
cds-NP_418466.1	4256637	4257005	+	dgkA	diacylglycerol kinase	71.9407	0.90994	0.2529	3.59803	0.000320636	0.00216442		54.4729	59.8251	55.0138	102.619	117.707	97.6604
cds-NP_414713.1	191855	192580	+	pyrH	UMP kinase	184.765	0.909779	0.280817	3.23976	0.00119631	0.00668361		100.31	146.668	127.017	202.673	262.293	236.013
cds-NP_416526.4	2093468	2094535	+	hisB	imidazoleglycerol-phosphate dehydratase/histidinol-phosphatase	30.4272	0.908748	0.288284	3.15226	0.00162009	0.00865272		15.279	22.1932	20.2256	34.2064	38	34.773
cds-NP_414607.1	71351	72115	+	yabI	DedA family protein YabI	442.404	0.906248	0.126688	7.1534	8.46564e-13	2.5493e-11		277.679	289.476	296.103	507.966	595.952	514.197
cds-NP_416048.2	1619574	1619957	+	marA	DNA-binding transcriptional dual regulator MarA	19.4237	0.903473	0.357979	2.52381	0.0116089	0.0442472		14.6147	22.1932	11.3264	35.0616	23.1708	30.3339
cds-NP_416525.1	2092398	2093468	+	hisC	histidinol-phosphate aminotransferase	19.4624	0.897877	0.346249	2.59315	0.00951011	0.037703		17.2719	13.5089	12.1354	23.0893	28.7317	28.8542
cds-NP_416938.1	2560257	2560898	+	yffL	CPZ-55 prophage%3B uncharacterized protein YffL	19.4449	0.893489	0.328826	2.71721	0.00658355	0.0280942		12.6218	15.4387	14.5625	30.7858	25.0244	22.9354
cds-NP_416218.1	1787445	1788278	+	ppsR	posphoenolpyruvate synthetase regulatory protein	52.2044	0.892439	0.295373	3.02139	0.00251613	0.0126882		35.8724	31.8424	36.4062	58.1509	71.3659	64.3671
cds-NP_417221.1	2866559	2867551	-	rpoS	RNA polymerase%2C sigma S (sigma 38) factor	816.401	0.889664	0.205725	4.32453	1.5286e-05	0.000156328		636.402	521.058	560.655	1154.47	980.586	1049.85
cds-NP_416787.1	2400218	2401555	-	nuoF	NADH:quinone oxidoreductase subunit F	535.317	0.887841	0.145161	6.11626	9.57977e-10	2.044e-08		403.896	324.214	340.6	621.702	677.513	682.143
cds-NP_417511.3	3181619	3182434	-	ygiD	4%2C5-DOPA dioxygenase extradiol	63.8793	0.88466	0.22263	3.97368	7.07715e-05	0.000592694		45.8369	48.2461	55.8228	82.9506	86.1952	106.539
cds-NP_418285.1	4024988	4026481	+	ubiD	3-octaprenyl-4-hydroxybenzoate decarboxylase	557.775	0.882676	0.136476	6.46761	9.9567e-11	2.41578e-09		354.074	436.145	440.11	723.466	781.318	759.828
cds-NP_415020.1	513993	514400	+	cueR	DNA-binding transcriptional dual regulator CueR	46.2062	0.881626	0.277555	3.1764	0.00149115	0.00806552		36.5367	17.3686	24.2708	50.4545	46.3415	50.3099
cds-NP_415332.1	847258	848004	-	glnH	L-glutamine ABC transporter periplasmic binding protein	145.681	0.879341	0.206219	4.26411	2.00702e-05	0.000199574		129.539	106.141	96.2741	209.514	187.22	215.297
cds-YP_026169.1	2660317	2661531	-	iscS	cysteine desulfurase	532.628	0.878833	0.133075	6.60406	4.00056e-11	1.01715e-09		369.353	356.056	431.211	707.218	719.22	701.379
cds-NP_417101.1	2746434	2747795	-	ffh	signal recognition particle protein component	416.621	0.877718	0.153633	5.71309	1.10945e-08	2.04814e-07		286.315	292.371	272.642	539.607	499.561	524.555
cds-NP_414767.1	252005	252298	+	yafN	antitoxin YafN	20.735	0.876469	0.324521	2.70081	0.00691718	0.0292242		23.2506	17.3686	13.7534	33.3513	34.2927	33.2933
cds-NP_417773.1	3449182	3449883	-	rpsC	30S ribosomal subunit protein S3	2623.42	0.867568	0.279643	3.10241	0.0019195	0.0100002		1535.87	2245.37	2070.3	3169.23	4030.78	3475.08
cds-NP_416660.1	2244778	2246769	-	cirA	ferric dihyroxybenzoylserine outer membrane transporter	47.2837	0.867312	0.302827	2.86405	0.00418264	0.0194518		15.9433	20.2634	28.3159	29.9306	40.7805	45.8708
cds-NP_414971.1	456677	457300	+	clpP	ATP-dependent Clp protease proteolytic subunit	342.88	0.865221	0.235445	3.67483	0.000238004	0.00170129		349.423	193.949	227.336	483.166	469.903	455.009
cds-NP_414981.4	468383	468841	+	decR	DNA-binding transcriptional activator DecR	58.3756	0.86502	0.267374	3.23525	0.00121538	0.00677232		48.4941	29.9126	30.743	59.8613	59.3171	81.3837
cds-NP_414742.1	222833	223408	+	gmhB	D-glycero-beta-D-manno-heptose-1%2C7-bisphosphate 7-phosphatase	95.8934	0.86179	0.1798	4.79305	1.64263e-06	2.1329e-05		84.3665	80.0885	76.0484	145.377	131.61	159.808
cds-NP_415646.4	1187119	1188240	-	roxA	ribosomal protein-arginine oxygenase	165.212	0.86083	0.160849	5.35177	8.70961e-08	1.39551e-06		106.953	117.72	110.028	188.135	215.951	202.719
cds-NP_415621.3	1161885	1162244	+	hinT	purine nucleoside phosphoramidase	84.3358	0.860259	0.216481	3.97383	7.07247e-05	0.000592694		69.7518	49.211	54.2047	121.433	91.7562	103.579
cds-NP_415916.1	1462125	1463438	+	paaK	phenylacetate-CoA ligase	27.0365	0.859915	0.346565	2.48125	0.0130922	0.0486347		17.9362	13.5089	13.7534	29.9306	28.7317	24.4151
cds-NP_414969.4	454472	454789	+	bolA	DNA-binding transcriptional dual regulator BolA	314.976	0.856455	0.26118	3.27917	0.00104113	0.00591786		269.043	203.598	228.954	458.366	397.61	415.797
cds-NP_417810.1	3480607	3481161	-	kefG	protein required for KefB activity	73.4522	0.855156	0.203146	4.20955	2.55875e-05	0.000244695		61.1159	45.3513	48.5415	96.6332	95.4635	91.0018
cds-NP_417454.1	3128272	3129036	+	glcC	DNA-binding transcriptional dual regulator GlcC	98.7039	0.850844	0.280979	3.02814	0.00246065	0.0124528		68.4232	66.5796	72.0033	106.895	145.512	121.336
cds-NP_418372.1	4127286	4127894	-	yiiX	putative lipid binding hydrolase	45.8857	0.845261	0.290315	2.91153	0.00359662	0.0170628		25.9078	29.9126	14.5625	35.0616	40.7805	49.5701
cds-NP_414701.1	178455	179153	-	mtn	5'-methylthioadenosine/S-adenosylhomocysteine nucleosidase	192.275	0.843944	0.160483	5.25878	1.45017e-07	2.2229e-06		145.482	119.65	117.309	235.169	221.512	232.313
cds-NP_418062.1	3779827	3781017	+	lldD	L-lactate dehydrogenase	880.508	0.841353	0.200694	4.19222	2.76239e-05	0.00026181		724.755	438.074	485.415	929.56	999.123	1029.13
cds-NP_415783.6	1324098	1324718	+	yciO	putative RNA-binding protein YciO	49.9207	0.840653	0.229539	3.66235	0.000249908	0.00176264		35.2081	29.9126	38.0242	63.2819	65.8049	56.9686
cds-NP_415238.1	742827	743570	+	ybgI	radiation resistance protein YbgI	116.487	0.838539	0.182692	4.5899	4.43464e-06	5.11671e-05		82.3736	72.3691	94.656	160.77	139.025	147.23
cds-NP_415008.1	498055	499017	+	hemH	ferrochelatase	67.9763	0.836671	0.207806	4.02621	5.66838e-05	0.000493196		51.8156	44.3864	38.8332	88.9367	75.0732	78.4243
cds-NP_417165.1	2807132	2808124	+	proX	glycine betaine ABC transporter periplasmic binding protein ProX	588.837	0.836241	0.156422	5.34607	8.98851e-08	1.43478e-06		392.603	390.793	317.138	656.764	629.318	678.444
cds-NP_418180.1	3906853	3907578	-	phoU	negative regulator of the pho regulon	49.2466	0.834216	0.229971	3.62748	0.000286204	0.00197269		51.8156	41.4916	46.1145	76.9645	76.9269	95.4409
cds-NP_418190.1	3918316	3919857	-	atpA	ATP synthase F1 complex subunit alpha	2569.43	0.829852	0.201423	4.11994	3.78967e-05	0.000343824		1473.42	2004.14	1786.33	2893.01	3432.98	3028.21
cds-NP_416537.1	2104494	2105084	-	wbbJ	putative acyl transferase	115.1	0.828387	0.180336	4.59357	4.35717e-06	5.05479e-05		93.6668	108.071	95.465	182.149	158.488	184.963
cds-NP_414928.2	410144	411052	+	mak	manno(fructo)kinase	47.5363	0.826468	0.261959	3.15495	0.00160526	0.008606		25.9078	32.8073	33.9791	46.1787	53.7561	62.8874
cds-NP_417800.1	3473542	3474081	-	rpsG	30S ribosomal subunit protein S7	1732.71	0.8264	0.27808	2.97181	0.00296052	0.0145997		900.795	1426.15	1248.33	1889.05	2425.51	2023.49
cds-NP_415782.1	1323220	1324101	+	yciV	RNA/ssDNA 5'->3' exonuclease	38.3202	0.824957	0.261287	3.15728	0.00159251	0.0085511		27.2364	35.7021	21.8437	53.02	44.4878	51.0498
cds-NP_415490.1	1030759	1031418	-	yccA	modulator of FtsH protease	1566.74	0.824619	0.200628	4.11019	3.95326e-05	0.000357139		1918.51	1142.47	1280.69	2618.5	2450.54	2624.99
cds-NP_414543.1	337	2799	+	thrA	fused aspartate kinase/homoserine dehydrogenase 1	320.243	0.824408	0.134222	6.14212	8.14292e-10	1.76402e-08		223.87	238.336	263.742	447.249	411.513	425.415
cds-NP_417024.1	2659903	2660289	-	iscU	scaffold protein for iron-sulfur cluster assembly	151.177	0.82398	0.162946	5.05678	4.26398e-07	6.05514e-06		114.924	129.299	139.152	219.776	228	229.354
cds-NP_415707.1	1237571	1238869	+	dadA	D-amino acid dehydrogenase	1046.28	0.820733	0.183098	4.48247	7.37827e-06	8.13717e-05		663.639	549.04	590.589	989.421	1102	1095.72
cds-NP_415894.4	1435185	1435619	-	uspF	nucleotide binding filament protein	122.874	0.820068	0.203346	4.03287	5.50993e-05	0.000481382		85.0308	82.9832	91.4199	151.364	143.659	162.767
cds-NP_418110.1	3827460	3828665	-	gltS	glutamate:sodium symporter	87.9052	0.819023	0.214746	3.8139	0.000136788	0.00106569		55.1372	59.8251	58.2499	98.3435	103.805	102.839
cds-NP_417749.1	3438024	3438434	+	mscL	large conductance mechanosensitive channel	228.33	0.818707	0.160139	5.11247	3.17967e-07	4.62359e-06		196.634	171.756	169.895	300.162	335.512	315.917
cds-NP_417887.1	3566600	3568033	-	glgA	glycogen synthase	97.5142	0.817197	0.254647	3.20913	0.00133135	0.00734146		69.7518	40.5267	55.8228	105.185	96.3903	93.9612
cds-NP_416682.4	2272364	2274178	+	yejA	putative oligopeptide ABC transporter periplasmic binding protein	92.3746	0.816011	0.22194	3.67672	0.000236249	0.00169159		87.688	58.8602	76.8574	125.709	137.171	133.173
cds-NP_417546.1	3221466	3222449	+	ebgR	DNA-binding transcriptional repressor EbgR	47.9404	0.811987	0.228747	3.54971	0.000385655	0.00254664		39.8582	34.7372	38.8332	67.5577	65.8049	66.5866
cds-NP_418288.1	4028782	4030971	-	fadB	dodecenoyl-CoA delta-isomerase%2C enoyl-CoA hydratase%2C 3-hydroxybutyryl-CoA epimerase%2C 3-hydroxyacyl-CoA dehydrogenase	106.956	0.810895	0.320305	2.53163	0.0113533	0.0435072		61.7802	61.755	60.6769	102.619	110.293	110.238
cds-NP_417369.1	3038112	3038822	-	dsbC	protein disulfide isomerase DsbC	55.165	0.808409	0.238864	3.3844	0.000713346	0.00429018		48.4941	32.8073	37.2152	74.399	60.244	74.725
cds-NP_417598.1	3277002	3277337	+	prlF	antitoxin PrlF	26.308	0.808243	0.30311	2.6665	0.00766449	0.0315343		29.8936	27.0178	18.6076	37.6271	38.9269	55.4889
cds-NP_417664.1	3341266	3342252	+	kdsD	D-arabinose 5-phosphate isomerase KdsD	219.65	0.807876	0.16808	4.80648	1.53608e-06	2.01303e-05		138.175	141.843	142.389	242.866	262.293	234.533
cds-NP_418329.1	4081857	4082759	-	fdoH	formate dehydrogenase O subunit beta	204.396	0.806992	0.197648	4.08298	4.44616e-05	0.00039744		144.818	131.229	134.298	204.383	274.342	240.452
cds-NP_414561.1	18715	19620	+	nhaR	DNA-binding transcriptional activator NhaR	56.1581	0.802518	0.209488	3.83085	0.000127704	0.00100786		43.1797	55.0005	46.9235	88.0816	77.8537	85.0829
cds-NP_415665.2	1203268	1203825	+	ymfL	e14 prophage%3B uncharacterized protein YmfL	256.88	0.796501	0.219972	3.62093	0.000293551	0.00201685		146.811	186.23	198.211	307.003	312.342	301.859
cds-NP_414654.1	120178	121551	-	aroP	aromatic amino acid:H(+) symporter AroP	59.5091	0.790878	0.212338	3.72462	0.000195607	0.00143693		47.8298	33.7723	42.8784	76.9645	71.3659	69.5461
cds-NP_418330.1	4082772	4085822	-	fdoG	formate dehydrogenase O subunit alpha	892.46	0.790635	0.12024	6.57546	4.85042e-11	1.21863e-09		663.639	625.269	652.884	1055.27	1197.46	1108.3
cds-NP_414991.4	478781	479251	-	ylaC	putative inner membrane protein	215.345	0.788436	0.138572	5.68973	1.27239e-08	2.3187e-07		189.991	193.949	162.614	313.844	326.244	304.079
cds-NP_416533.1	2099862	2101268	-	gnd	6-phosphogluconate dehydrogenase%2C decarboxylating	1150.96	0.787213	0.101176	7.78065	7.21526e-15	2.89019e-13		799.157	840.447	808.217	1450.35	1418.98	1353.93
cds-NP_418813.1	4634441	4635310	-	rob	DNA-binding transcriptional dual regulator Rob	278.023	0.786412	0.135164	5.81822	5.94764e-09	1.15314e-07		200.62	184.3	186.076	338.644	320.683	327.014
cds-NP_415398.1	918128	919120	-	ybjX	DUF535 domain-containing protein YbjX	178.263	0.781046	0.273568	2.85503	0.00430326	0.0199255		178.698	134.124	116.5	243.721	236.342	258.948
cds-NP_416357.1	1925440	1926096	+	yobB	putative carbon-nitrogen hydrolase family protein YobB	47.2805	0.778126	0.287586	2.70571	0.00681576	0.0289397		49.8227	25.088	35.5971	63.2819	52.8293	75.4649
cds-NP_417400.1	3070165	3071244	-	fbaA	fructose-bisphosphate aldolase class II	657.411	0.776416	0.104119	7.45703	8.84916e-14	2.95855e-12		447.74	442.899	442.537	758.528	787.806	738.372
cds-NP_417188.4	2829813	2830778	+	gutQ	D-arabinose 5-phosphate isomerase GutQ	93.9823	0.775118	0.183475	4.22466	2.39298e-05	0.000231977		68.4232	54.0356	59.8679	105.185	111.22	98.4003
cds-NP_417659.1	3337256	3337891	-	mlaC	intermembrane phospholipid transport system - periplasmic binding protein	93.5458	0.775076	0.177255	4.37266	1.22742e-05	0.000127736		69.7518	78.1586	76.8574	124.854	125.122	133.173
cds-NP_416538.1	2105065	2106057	-	wbbI	beta-1%2C6-galactofuranosyltransferase	154.329	0.774321	0.205228	3.77299	0.000161306	0.00123184		112.932	143.773	137.534	209.514	263.22	200.5
cds-NP_414815.1	295696	297096	-	intF	CP4-6 prophage%3B putative phage integrase	85.8056	0.773391	0.212297	3.64297	0.000269514	0.00187599		82.3736	74.299	75.2394	121.433	142.732	133.173
cds-NP_418480.1	4270238	4270654	+	yjbQ	UPF0047 protein YjbQ	70.0266	0.770659	0.234631	3.28456	0.00102142	0.00583138		59.7873	59.8251	54.2047	91.5022	98.244	106.539
cds-NP_415793.1	1338570	1339160	-	ribA	GTP cyclohydrolase 2	127.495	0.770346	0.176616	4.36171	1.29051e-05	0.000133647		96.324	89.7377	96.2741	166.756	170.537	145.751
cds-NP_418612.1	4417698	4418453	-	ulaR	DNA-binding transcriptional repressor UlaR	35.1782	0.769819	0.276125	2.78794	0.0053045	0.0234369		30.5579	24.123	29.934	41.0477	49.122	54.749
cds-NP_414652.1	118733	119284	+	ampD	1%2C6-anhydro-N-acetylmuramoyl-L-alanine amidase	48.2114	0.768104	0.233452	3.2902	0.00100115	0.0057522		41.1868	34.7372	42.0693	65.8474	63.9513	71.7656
cds-NP_417566.1	3247773	3248435	+	yqjA	DedA family protein YqjA	129.158	0.766734	0.157024	4.8829	1.04534e-06	1.38272e-05		106.289	98.422	105.982	174.453	180.732	174.605
cds-NP_415693.1	1224549	1225361	-	minD	Z-ring positioning protein MinD	279.978	0.764442	0.129324	5.91107	3.39903e-09	6.93859e-08		239.149	201.669	211.965	354.037	367.025	390.642
cds-NP_415566.1	1109335	1110870	+	opgG	osmoregulated periplasmic glucans (OPGs) biosynthesis protein G	212.038	0.764367	0.155034	4.93031	8.20985e-07	1.10313e-05		174.047	165.002	162.614	272.796	262.293	316.657
cds-NP_415941.5	1496856	1498511	+	opgD	glucan biosynthesis protein D	133.777	0.764258	0.161737	4.7253	2.29772e-06	2.89499e-05		102.967	90.7026	111.646	172.743	168.683	178.304
cds-NP_418056.1	3772281	3774194	+	mtlA	mannitol-specific PTS enzyme IICBA component	147.271	0.762609	0.188697	4.04145	5.31216e-05	0.000465061		119.575	108.071	106.791	154.784	208.537	204.939
cds-NP_416430.1	1999585	2000385	-	tcyJ	cystine ABC transporter periplasmic binding protein	61.1636	0.760086	0.247003	3.07723	0.00208933	0.0108319		53.8086	40.5267	43.6874	77.8197	70.4391	86.5626
cds-NP_418351.1	4107552	4108514	+	pfkA	6-phosphofructokinase I	220.082	0.755916	0.204403	3.69816	0.000217171	0.00156821		175.376	129.299	122.163	251.417	226.147	245.631
cds-NP_416120.1	1676371	1677903	-	pntA	pyridine nucleotide transhydrogenase subunit alpha	239.865	0.755648	0.146458	5.1595	2.47607e-07	3.67601e-06		178.698	150.528	165.041	295.031	261.366	280.404
cds-YP_026211.1	3432436	3433560	-	smf	protein Smf	143.308	0.751791	0.165853	4.53286	5.81892e-06	6.53628e-05		142.825	107.106	110.028	217.211	191.854	200.5
cds-NP_415896.1	1437260	1440784	-	ydbK	putative pyruvate-flavodoxin oxidoreductase	154.952	0.749797	0.179394	4.17961	2.92005e-05	0.000274912		94.3311	116.756	84.9477	167.612	156.634	170.906
cds-NP_414972.1	457426	458700	+	clpX	ATP-dependent Clp protease ATP-binding subunit ClpX	564.25	0.749618	0.22733	3.29749	0.000975535	0.00563554		556.686	354.126	385.905	779.907	673.805	729.494
cds-NP_416654.1	2237769	2239289	-	mglA	D-galactose/methyl-galactoside ABC transporter ATP binding subunit	452.711	0.748779	0.261272	2.86589	0.00415833	0.0193599		394.596	466.057	413.412	699.522	741.464	699.16
cds-NP_415721.1	1256721	1257812	-	ychF	redox-responsive ATPase YchF	223.367	0.746524	0.283277	2.63532	0.00840591	0.0339273		132.196	214.213	185.267	298.451	318.83	273.005
cds-NP_416181.1	1744871	1746127	-	ydhQ	adhesin-like autotransporter YdhQ	194.522	0.745379	0.177273	4.2047	2.61424e-05	0.000249439		144.818	96.4921	130.253	212.08	203.903	210.858
cds-NP_417862.1	3532818	3534440	+	pck	phosphoenolpyruvate carboxykinase (ATP)	798.212	0.744272	0.130176	5.71741	1.08159e-08	2.01423e-07		478.963	597.286	521.013	894.498	888.83	887.822
cds-NP_417626.1	3300752	3301276	-	yhbT	SCP2 domain-containing protein YhbT	183.404	0.742759	0.170549	4.3551	1.33007e-05	0.000137408		132.196	129.299	164.232	223.197	266	224.175
cds-NP_415288.1	798586	799581	+	pgl	6-phosphogluconolactonase	126.472	0.738994	0.208144	3.5504	0.000384643	0.00254664		94.3311	76.2288	87.3748	154.784	139.025	138.352
cds-NP_415385.1	903006	903734	-	artP	L-arginine ABC transporter ATP binding subunit	64.2974	0.738548	0.251372	2.93807	0.00330264	0.0158631		51.8156	41.4916	43.6874	83.8058	75.0732	71.0258
cds-NP_415251.1	755907	757673	+	sdhA	succinate:quinone oxidoreductase%2C FAD binding protein	1159.14	0.737331	0.136952	5.38387	7.29032e-08	1.19056e-06		856.951	702.463	736.213	1203.21	1368	1259.97
cds-NP_417059.1	2700998	2701729	-	pdxJ	pyridoxine 5'-phosphate synthase	56.8395	0.734802	0.248089	2.96185	0.003058	0.0149416		36.5367	45.3513	29.934	68.4129	62.0976	54.749
cds-NP_418397.2	4159390	4160790	-	sthA	soluble pyridine nucleotide transhydrogenase	569.741	0.734713	0.186656	3.93619	8.27861e-05	0.000679903		500.22	385.969	393.187	670.446	736.83	724.315
cds-NP_418595.1	4402038	4403297	+	hflK	regulator of FtsH protease	361.58	0.731826	0.170583	4.29014	1.78561e-05	0.000179236		297.608	244.125	233.808	456.656	389.269	443.911
cds-NP_416697.1	2290500	2291147	+	narP	DNA-binding transcriptional dual regulator NarP	50.0221	0.730976	0.217437	3.36178	0.000774431	0.00463131		40.5225	39.5618	37.2152	71.8335	65.8049	57.7084
cds-NP_416719.1	2311646	2312749	-	ompC	outer membrane porin C	5179.66	0.730874	0.116434	6.27713	3.44879e-10	7.70714e-09		3312.88	3797.93	3571.85	6024.61	5904.83	5796.74
cds-NP_417109.1	2754288	2754764	-	ratA	ribosome association toxin RatA	136.121	0.729528	0.17975	4.05856	4.93753e-05	0.000435858		114.924	112.896	87.3748	158.205	187.22	177.564
cds-NP_416355.1	1924595	1924969	-	yobA	CopC domain-containing protein	74.1056	0.729286	0.205072	3.55625	0.000376193	0.00249971		73.0734	54.0356	63.104	95.778	102.878	118.376
cds-NP_416234.1	1800642	1802570	-	thrS	threonine--tRNA ligase	597.24	0.727515	0.157447	4.62069	3.8247e-06	4.51742e-05		461.026	530.707	453.863	742.28	876.781	773.145
cds-NP_418156.1	3881221	3882321	-	dnaN	beta sliding clamp	196.521	0.725577	0.206502	3.51366	0.00044198	0.00284406		116.253	154.387	135.107	215.501	229.854	223.435
cds-NP_415551.2	1097886	1098824	+	ghrA	glyoxylate/hydroxypyruvate reductase A	44.9064	0.725435	0.261172	2.77761	0.00547597	0.0239701		43.1797	28.9476	36.4062	67.5577	52.8293	60.6678
cds-NP_414947.1	433002	433451	+	nrdR	NrdR transcriptional repressor	93.2357	0.724423	0.21308	3.39977	0.000674414	0.00409665		75.7306	53.0707	69.5762	98.3435	114	117.636
cds-NP_415931.4	1483061	1486963	+	hrpA	ATP-dependent RNA helicase HrpA	156.727	0.719269	0.180736	3.97966	6.90128e-05	0.000581406		96.9883	111.931	114.073	169.322	169.61	190.882
cds-NP_417860.2	3529774	3530652	+	hslO	molecular chaperone Hsp33	158.413	0.717989	0.193783	3.70511	0.000211298	0.00153101		144.154	108.071	116.5	225.763	182.586	200.5
cds-NP_417047.1	2685835	2687025	+	hmp	nitric oxide dioxygenase	42.923	0.716915	0.258576	2.77255	0.00556193	0.0242713		27.2364	31.8424	34.7881	51.3097	52.8293	49.5701
cds-NP_415708.1	1238879	1239949	+	dadX	alanine racemase 2	480.926	0.715931	0.239735	2.98634	0.00282337	0.0140375		425.818	245.09	270.215	461.787	560.732	526.774
cds-NP_416228.1	1795557	1797944	-	pheT	phenylalanine--tRNA ligase subunit beta	542.144	0.715369	0.204203	3.50323	0.00045965	0.00293927		301.594	383.074	380.242	531.91	631.171	583.743
cds-NP_416540.1	2107226	2108329	-	glf	UDP-galactopyranose mutase	186.692	0.710918	0.201417	3.52958	0.000416213	0.00270634		157.44	192.019	172.322	286.479	286.39	279.664
cds-NP_417811.1	3481289	3483202	+	yheS	ABC transporter ATP-binding protein YheS	108.751	0.710434	0.214756	3.3081	0.000939314	0.00545599		75.7306	90.7026	66.3401	147.088	124.195	108.758
cds-NP_414703.1	180884	182308	+	degP	periplasmic serine endoprotease DegP	234.598	0.709705	0.224343	3.16348	0.00155894	0.00838942		219.884	136.054	151.288	318.12	255.805	258.948
cds-NP_417886.1	3564134	3566581	-	glgP	glycogen phosphorylase	155.715	0.70944	0.223982	3.1674	0.0015381	0.00829834		127.546	109.036	97.0831	193.266	170.537	182.743
cds-NP_415362.1	882792	883388	-	ybjG	undecaprenyl pyrophosphate phosphatase	91.0453	0.708709	0.284137	2.49425	0.0126223	0.0473418		73.7377	82.9832	73.6213	109.461	140.878	125.775
cds-NP_417693.3	3373698	3374489	-	nanR	DNA-binding transcriptional dual regulator NanR	148.049	0.70256	0.175742	3.99767	6.39699e-05	0.000543232		134.854	116.756	93.038	193.266	174.244	194.581
cds-NP_417401.1	3071459	3072622	-	pgk	phosphoglycerate kinase	674.585	0.696581	0.108919	6.39539	1.60141e-10	3.73604e-09		476.305	454.478	415.03	757.673	710.879	713.957
cds-NP_415808.1	1353628	1354518	-	sapC	putrescine ABC exporter membrane protein SapC	30.1492	0.693578	0.279428	2.48213	0.01306	0.0486		19.2648	22.1932	26.6979	36.7719	40.7805	32.5535
cds-NP_415839.1	1386720	1388261	+	tyrR	DNA-binding transcriptional dual regulator TyrR	157.678	0.693188	0.183777	3.77189	0.000162016	0.00123283		120.239	121.58	99.5102	158.205	206.683	187.182
cds-NP_415969.1	1523307	1524368	+	yncE	PQQ-like domain-containing protein YncE	176.398	0.691569	0.174582	3.96128	7.45489e-05	0.000619442		100.31	117.72	115.691	184.715	174.244	178.304
cds-NP_416319.1	1888061	1889746	-	fadD	fatty acyl-CoA synthetase	82.2092	0.691177	0.244513	2.82674	0.00470239	0.0212861		41.8511	67.5445	63.913	85.5161	87.122	104.319
cds-NP_418401.1	4163639	4165483	+	btuB	cobalamin/cobinamide outer membrane transporter	212.182	0.687905	0.161113	4.2697	1.95738e-05	0.000195554		129.539	155.352	155.333	230.893	264.147	213.077
cds-NP_418809.4	4630733	4632670	+	slt	soluble lytic murein transglycosylase	100.533	0.687077	0.237545	2.8924	0.00382308	0.0180164		81.7093	81.0534	61.486	144.522	91.7562	124.295
cds-NP_417021.1	2657085	2658935	-	hscA	iron-sulfur cluster biosynthesis chaperone HscA	379.593	0.686165	0.206985	3.31505	0.000916283	0.00533681		239.813	279.827	276.687	421.594	450.439	408.398
cds-YP_026188.1	3079644	3081635	-	tktA	transketolase 1	740.966	0.682212	0.162275	4.20405	2.62185e-05	0.000249605		451.062	564.479	468.426	745.7	823.952	808.658
cds-NP_417365.1	3033065	3033613	+	idi	isopentenyl-diphosphate Delta-isomerase	40.7192	0.680144	0.264487	2.57156	0.0101242	0.0394741		35.2081	31.8424	26.6979	47.889	50.9757	51.7896
cds-NP_418188.1	3915993	3917375	-	atpD	ATP synthase F1 complex subunit beta	1266.38	0.678193	0.186981	3.62707	0.000286657	0.00197269		884.852	1203.26	1101.89	1616.25	1763.76	1721.63
cds-NP_416301.1	1873574	1874077	+	yeaK	mischarged aminoacyl-tRNA deacylase	55.6815	0.677409	0.230516	2.93866	0.00329632	0.0158507		47.1655	29.9126	44.4964	64.1371	67.6586	65.1069
cds-NP_417411.2	3081913	3082671	+	loiP	metalloprotease LoiP	103.079	0.675875	0.181366	3.72658	0.000194093	0.00142828		74.402	77.1937	82.5206	128.274	118.634	126.515
cds-NP_415210.1	710935	711465	-	fldA	flavodoxin 1	285.437	0.671382	0.145697	4.60806	4.0644e-06	4.74106e-05		207.927	224.827	233.808	383.967	343.854	332.933
cds-NP_417696.1	3376782	3377420	-	sspA	stringent starvation protein A	277.16	0.670588	0.162202	4.13427	3.56088e-05	0.000325151		192.648	247.02	206.302	331.802	366.098	327.754
cds-NP_414661.2	134388	134750	+	yacL	UPF0231 family protein YacL	102.994	0.668089	0.194532	3.43435	0.000593987	0.00368044		64.4374	80.0885	79.2845	118.012	105.659	129.474
cds-NP_415303.1	818055	818567	+	moaB	MoaB protein	42.6349	0.665924	0.239591	2.77942	0.00544557	0.0238863		29.8936	38.5969	29.1249	52.1648	51.9025	49.5701
cds-NP_414757.1	243543	244121	+	lpcA	D-sedoheptulose 7-phosphate isomerase	253.109	0.665187	0.139149	4.78038	1.74963e-06	2.25803e-05		229.185	219.037	191.739	327.527	344.781	343.291
cds-NP_415062.1	556875	557741	-	folD	bifunctional 5%2C10-methylene-tetrahydrofolate dehydrogenase/ 5%2C10-methylene-tetrahydrofolate cyclohydrolase	59.952	0.665083	0.213431	3.11615	0.00183228	0.00960477		54.4729	44.3864	46.1145	74.399	88.0489	69.5461
cds-NP_415752.1	1291457	1292365	+	galU	UTP--glucose-1-phosphate uridylyltransferase	198.634	0.664068	0.173766	3.82163	0.00013257	0.0010424		143.489	141.843	165.85	250.562	239.122	225.655
cds-NP_415791.1	1333855	1334829	+	cysB	DNA-binding transcriptional dual regulator CysB	116.184	0.662339	0.217783	3.04128	0.00235574	0.0119934		109.61	85.878	76.0484	131.695	151.073	148.71
cds-NP_418396.1	4158490	4159407	+	oxyR	DNA-binding transcriptional dual regulator OxyR	159.558	0.662312	0.157131	4.21502	2.49758e-05	0.00024047		131.532	111.931	110.837	174.453	188.147	199.76
cds-NP_416128.1	1685185	1686588	-	fumC	fumarase C	89.3735	0.6614	0.19641	3.36744	0.000758694	0.00455002		71.7447	68.5094	50.9686	103.474	101.951	97.6604
cds-NP_417018.4	2655075	2656358	-	pepB	aminopeptidase B	182.252	0.661164	0.161363	4.09737	4.17875e-05	0.00037591		100.974	112.896	125.399	177.018	190.927	167.946
cds-NP_417427.1	3095820	3096386	+	yggT	uncharacterized protein YggT	60.4992	0.659858	0.249952	2.63994	0.00829217	0.0336518		41.1868	42.4565	46.9235	83.8058	60.244	62.1475
cds-NP_416119.1	1674972	1676360	-	pntB	pyridine nucleotide transhydrogenase subunit beta	289.666	0.659307	0.134323	4.90838	9.18331e-07	1.22617e-05		234.499	185.265	203.065	334.368	331.805	321.835
cds-NP_418105.1	3821428	3822051	+	gmk	guanylate kinase	199.628	0.65541	0.149508	4.38377	1.16641e-05	0.000122934		177.369	136.054	161.805	262.534	230.781	258.208
cds-NP_416368.1	1937649	1939091	+	pykA	pyruvate kinase II	318.268	0.652393	0.122099	5.34313	9.13564e-08	1.44739e-06		196.634	231.581	201.447	326.672	322.537	336.632
cds-NP_417703.1	3383330	3384268	-	mdh	malate dehydrogenase	1053.59	0.65192	0.212758	3.06414	0.002183	0.0112352		736.712	723.691	777.474	1182.69	1193.76	1140.11
cds-NP_415371.1	890913	891200	+	ybjC	DUF1418 domain-containing protein YbjC	115.583	0.651556	0.23232	2.80456	0.00503851	0.0225215		61.7802	45.3513	45.3054	69.268	75.0732	96.1807
cds-NP_416130.3	1688576	1689751	+	manA	mannose-6-phosphate isomerase	69.5141	0.64938	0.207604	3.12797	0.0017602	0.0092612		45.8369	49.211	48.5415	71.8335	68.5854	83.6032
cds-NP_418373.1	4128078	4128395	-	metJ	DNA-binding transcriptional repressor MetJ	150.036	0.649217	0.258926	2.50735	0.0121641	0.0459508		93.0024	121.58	139.152	180.439	192.781	180.524
cds-NP_417925.1	3605751	3606377	+	yhhN	conserved inner membrane enzyme YhhN	99.9101	0.647587	0.215994	2.99817	0.00271603	0.0135674		94.3311	74.299	63.913	132.55	115.854	117.636
cds-NP_415963.1	1517648	1517881	+	ydcY	DUF2526 domain-containing protein YdcY	193.469	0.64681	0.168594	3.8365	0.0001248	0.00098862		196.634	151.493	170.704	271.941	294.732	249.33
cds-NP_415737.1	1273246	1273599	-	ychN	DsrE/F sulfur relay family protein YchN	190.06	0.646055	0.193522	3.33841	0.000842606	0.00496214		143.489	145.703	139.152	227.473	221.512	221.216
cds-NP_418425.1	4197716	4198780	+	hemE	uroporphyrinogen decarboxylase	107.407	0.645096	0.202339	3.18819	0.00143168	0.00778351		67.0946	70.4393	84.1387	125.709	121.415	99.88
cds-NP_415097.1	584680	585633	-	ompT	outer membrane protease VII (outer membrane protein 3b)	1071.98	0.644633	0.113187	5.69527	1.23175e-08	2.25431e-07		764.613	876.149	931.998	1427.26	1306.83	1285.12
cds-NP_417377.1	3043662	3045101	+	bglA	6-phospho-beta-glucosidase A	144.033	0.642424	0.152445	4.21414	2.50736e-05	0.000240866		115.589	119.65	113.264	171.887	183.512	187.922
cds-gnl|b0553|CDS=707	574529	574586	-	nmpC	DLP12 prophage%3B putative outer membrane porin NmpC	885.984	0.640847	0.11882	5.39343	6.91245e-08	1.13322e-06		843.001	920.535	1011.28	1428.97	1483.85	1412.38
cds-NP_417539.1	3213047	3214888	+	rpoD	RNA polymerase%2C sigma 70 (sigma D) factor	389.61	0.64012	0.108114	5.92077	3.20446e-09	6.60491e-08		282.993	303.95	296.912	470.339	443.952	460.928
cds-NP_415846.1	1394891	1395922	-	ynaI	small conductance mechanosensitive channel YnaI	59.4454	0.639457	0.257387	2.48442	0.0129762	0.0484564		47.8298	70.4393	41.2603	74.399	96.3903	76.2047
cds-NP_415139.2	639753	641318	+	ahpF	alkyl hydroperoxide reductase%2C AhpF component	198.705	0.637526	0.180567	3.53069	0.000414477	0.00269918		154.783	140.879	165.041	251.417	275.269	192.361
cds-NP_415452.1	990622	993234	+	pepN	aminopeptidase N	372.038	0.636044	0.169503	3.7524	0.000175148	0.00131205		296.279	259.564	254.034	413.898	424.488	421.715
cds-NP_416737.1	2344865	2347150	+	nrdA	ribonucleoside-diphosphate reductase 1 subunit alpha	260.226	0.634136	0.167213	3.79237	0.000149214	0.00114569		173.383	187.195	180.413	277.927	269.708	290.762
cds-NP_416797.2	2412100	2412594	-	yfbU	UPF0304 family protein YfbU	79.4198	0.632629	0.195915	3.2291	0.00124183	0.00689254		78.3878	71.4042	67.1491	122.288	108.439	106.539
cds-NP_416152.1	1714377	1714982	+	gstA	glutathione S-transferase GstA	52.0387	0.631983	0.223086	2.83292	0.00461256	0.0210814		48.4941	35.7021	38.0242	70.9784	62.0976	58.4483
cds-NP_416598.1	2175059	2176321	-	gatZ	tagatose-1%2C6-bisphosphate aldolase 2 subunit GatZ	1610.48	0.631652	0.192371	3.28351	0.00102522	0.00584306		1428.92	1207.12	1233.76	1955.75	2063.12	1978.36
cds-NP_416823.1	2436715	2437851	-	pdxB	erythronate-4-phosphate dehydrogenase	169.981	0.630739	0.169008	3.73201	0.000189956	0.0014076		114.26	138.949	131.062	180.439	202.049	210.118
cds-NP_417738.4	3429236	3429790	+	yrdA	protein YrdA	131.711	0.630298	0.236135	2.66922	0.00760268	0.0313408		136.846	82.0183	92.2289	183.86	143.659	156.849
cds-NP_417859.1	3529348	3529749	+	hslR	heat shock protein Hsp15	55.6986	0.627572	0.245301	2.55838	0.0105163	0.0407038		54.4729	29.9126	52.5867	80.3851	65.8049	68.0664
cds-NP_415899.1	1443051	1445690	+	ydbH	PF11739 family protein YdbH	94.1585	0.62697	0.181095	3.4621	0.000535981	0.00335873		80.3807	69.4743	73.6213	115.447	114	116.897
cds-NP_418377.1	4133835	4136015	+	katG	hydroperoxidase I	369.288	0.625706	0.184789	3.38606	0.000709047	0.00427037		275.686	207.458	234.617	411.332	326.244	372.145
cds-NP_417179.1	2822708	2823769	-	recA	DNA recombination/repair protein RecA	581.632	0.625459	0.116393	5.3737	7.71389e-08	1.24537e-06		465.677	453.513	451.436	687.549	734.049	693.981
cds-NP_417484.1	3155355	3156518	+	yqhD	NADPH-dependent aldehyde reductase YqhD	54.7688	0.624067	0.249009	2.50621	0.0122034	0.0460174		48.4941	31.8424	25.8888	53.8751	57.4635	54.749
cds-NP_418584.1	4389392	4390360	-	psd	phosphatidylserine decarboxylase proenzyme	125.443	0.623239	0.187888	3.31707	0.000909664	0.00530554		100.31	128.335	103.555	184.715	142.732	181.264
cds-NP_417952.1	3640111	3640545	+	uspA	universal stress global stress response regulator	817.712	0.622211	0.248798	2.50087	0.0123889	0.0466757		781.221	479.566	559.846	912.457	912.001	980.303
cds-NP_418596.1	4403300	4404304	+	hflC	regulator of FtsH protease	544.789	0.621682	0.167322	3.71548	0.000202822	0.0014797		445.747	456.408	419.884	755.107	640.44	638.492
cds-NP_415138.1	638945	639508	+	ahpC	alkyl hydroperoxide reductase%2C AhpC component	2212.42	0.620531	0.105742	5.86838	4.40083e-09	8.81412e-08		1554.47	1825.63	1859.14	2603.11	2789.76	2658.29
cds-NP_414720.1	200482	200967	+	skp	periplasmic chaperone Skp	727.272	0.61999	0.142047	4.36469	1.27302e-05	0.000132157		629.759	455.443	536.384	843.189	831.367	822.715
cds-NP_415423.1	951272	953554	-	pflB	pyruvate formate-lyase	598.749	0.617384	0.13384	4.61285	3.97193e-06	4.64595e-05		379.981	476.671	433.638	671.301	664.537	639.972
cds-NP_418060.1	3777399	3779054	+	lldP	lactate/glycolate:H(+) symporter LldP	2140.81	0.614782	0.180517	3.40567	0.000660011	0.00401491		2017.49	1746.51	1882.6	2590.28	3051.12	3006.76
cds-NP_414964.1	448046	448660	-	cyoC	cytochrome bo3 ubiquinol oxidase subunit 3	605.716	0.613917	0.17834	3.44239	0.000576601	0.0035898		361.381	466.057	476.516	614.861	696.976	681.403
cds-NP_418289.1	4031161	4032492	+	pepQ	Xaa-Pro dipeptidase	188.325	0.611972	0.166843	3.66794	0.000244511	0.00173611		158.104	122.545	140.77	212.08	209.464	224.915
cds-NP_416833.4	2447508	2448440	-	prmB	50S ribosomal subunit protein L3 N(5)-glutamine methyltransferase	95.8661	0.611486	0.171306	3.56956	0.000357583	0.00239102		68.4232	82.0183	76.0484	117.157	119.561	108.018
cds-NP_415269.1	779067	779588	+	pal	peptidoglycan-associated outer membrane lipoprotein Pal	366.706	0.60937	0.143081	4.25891	2.05428e-05	0.000203796		288.972	312.635	347.881	467.773	517.171	463.147
cds-NP_418415.1	4185350	4189573	+	rpoC	RNA polymerase subunit beta'	2755.15	0.608915	0.241817	2.51808	0.0117995	0.0448529		1903.89	2577.31	2324.33	3078.58	3812.98	3486.18
cds-NP_417259.1	2906643	2907941	-	eno	enolase	1757.97	0.607578	0.21182	2.86837	0.00412594	0.0192302		1298.71	1514.93	1488.61	2113.1	2254.98	2186.26
cds-NP_415648.1	1189776	1190447	-	phoP	DNA-binding transcriptional dual regulator PhoP	112.27	0.603171	0.189713	3.17939	0.00147586	0.00800319		97.6526	71.4042	83.3297	143.667	114	127.994
cds-NP_414772.1	254259	255716	-	pepD	peptidase D	556.296	0.597444	0.127145	4.69893	2.61523e-06	3.25638e-05		443.755	374.39	419.075	643.936	587.61	642.931
cds-NP_417864.1	3535865	3536584	-	ompR	DNA-binding transcriptional dual regulator OmpR	129.687	0.593295	0.152348	3.89433	9.84713e-05	0.000796398		108.946	114.826	110.028	167.612	176.098	159.808
cds-NP_416738.1	2347384	2348514	+	nrdB	ribonucleoside-diphosphate reductase 1 subunit beta	111.501	0.592776	0.209117	2.83467	0.00458731	0.021057		83.7022	92.6325	93.038	138.536	145.512	122.076
cds-NP_414996.1	484426	485619	-	acrA	multidrug efflux pump membrane fusion lipoprotein AcrA	202.685	0.589783	0.182045	3.23977	0.00119625	0.00668361		155.447	160.177	166.659	238.59	255.805	231.574
cds-NP_418189.1	3917402	3918265	-	atpG	ATP synthase F1 complex subunit gamma	745.274	0.585561	0.21904	2.6733	0.00751085	0.0311176		573.294	703.428	641.557	908.181	1026	943.311
cds-NP_418260.1	4001426	4002376	+	corA	Ni(2(+))/Co(2(+))/Mg(2(+)) transporter	117.185	0.581118	0.215459	2.69712	0.0069943	0.0294913		90.3452	94.5623	76.8574	128.274	125.122	137.612
cds-NP_415268.1	777740	779032	+	tolB	Tol-Pal system periplasmic protein TolB	489.202	0.579507	0.110434	5.24752	1.54157e-07	2.3545e-06		367.36	356.056	378.624	555.855	540.342	551.189
cds-NP_416536.1	2103391	2104509	-	wbbK	putative lipopolysaccharide biosynthesis protein	110.687	0.578139	0.194366	2.97449	0.00293471	0.0145231		98.9812	100.352	103.555	149.653	158.488	144.271
cds-NP_418193.1	3920950	3921189	-	atpE	ATP synthase Fo complex subunit c	825.163	0.577439	0.203973	2.83096	0.00464079	0.0211425		636.402	872.289	790.418	1021.92	1242.88	1163.79
cds-NP_416779.2	2390048	2391505	-	nuoN	NADH:quinone oxidoreductase subunit N	677.13	0.57738	0.116308	4.96425	6.89681e-07	9.4464e-06		433.79	495.97	549.329	749.976	720.147	733.933
cds-NP_415572.1	1115662	1116582	-	lpxL	lauroyl acyltransferase	91.3425	0.576211	0.192565	2.99229	0.00276889	0.013799		65.1017	78.1586	67.9582	102.619	106.585	104.319
cds-NP_415013.1	504914	506566	+	ushA	5'-nucleotidase/UDP-sugar hydrolase	84.6154	0.576032	0.20336	2.83258	0.00461745	0.0210814		77.0592	72.3691	64.7221	101.764	102.878	114.677
cds-NP_416380.1	1948750	1950522	-	aspS	aspartate--tRNA ligase	304.499	0.575813	0.232851	2.47288	0.0134028	0.0494854		182.683	267.283	206.302	298.451	355.903	321.835
cds-NP_415638.3	1179520	1180359	+	cobB	protein-lysine deacetylase/desuccinylase	80.1667	0.575347	0.195428	2.94404	0.00323958	0.0156301		68.4232	61.755	67.1491	83.8058	101.024	109.498
cds-YP_026207.1	3350689	3353025	-	arcB	sensory histidine kinase ArcB	458.829	0.574314	0.174415	3.2928	0.000991953	0.00570709		397.918	378.249	360.016	555	529.22	607.418
cds-NP_418591.1	4397412	4399259	+	mutL	DNA mismatch repair protein MutL	164.109	0.573966	0.212654	2.69906	0.0069535	0.0293485		174.047	110.001	121.354	206.094	177.951	221.955
cds-NP_415840.1	1388305	1388811	-	tpx	lipid hydroperoxide peroxidase	853.868	0.572957	0.0903498	6.34154	2.27479e-10	5.278e-09		675.596	711.147	703.043	1023.63	1039.9	1043.19
cds-NP_417016.4	2652494	2653339	+	sseA	3-mercaptopyruvate sulfurtransferase	130.42	0.567791	0.180086	3.15289	0.00161663	0.00864512		98.3169	138.949	130.253	161.625	198.342	182.004
cds-NP_414544.1	2801	3733	+	thrB	homoserine kinase	116.281	0.566357	0.19032	2.97582	0.00292209	0.0144774		72.409	81.0534	88.1838	120.578	119.561	116.897
cds-NP_416278.1	1846965	1848008	-	selD	selenide%2C water dikinase	158.103	0.564264	0.159313	3.54185	0.000397329	0.00260331		121.567	135.089	125.399	190.701	188.147	184.963
cds-NP_415824.1	1369689	1370003	+	pspE	thiosulfate sulfurtransferase PspE	91.0216	0.564114	0.207865	2.71385	0.00665059	0.0283518		59.123	61.755	82.5206	94.9229	101.024	104.319
cds-NP_416788.1	2401552	2402052	-	nuoE	NADH:quinone oxidoreductase subunit E	200.871	0.562296	0.201175	2.79505	0.00518912	0.0229933		168.733	164.037	167.468	236.88	259.512	242.671
cds-NP_416328.1	1896932	1898296	+	sdaA	L-serine deaminase I	281.351	0.560288	0.125825	4.45291	8.47137e-06	9.24664e-05		223.206	219.037	242.708	348.051	350.342	312.957
cds-NP_415553.1	1099640	1100194	+	ycdY	chaperone protein YcdY	76.9354	0.557898	0.194445	2.86919	0.0041153	0.0192017		64.4374	61.755	61.486	95.778	83.4147	96.9206
cds-NP_414545.1	3734	5020	+	thrC	threonine synthase	201.26	0.556177	0.165831	3.35388	0.000796855	0.00474537		158.104	145.703	139.152	212.935	214.098	224.915
cds-NP_418073.1	3790320	3791345	-	tdh	threonine dehydrogenase	399.495	0.553747	0.128242	4.31799	1.57455e-05	0.000159941		261.071	249.915	276.687	374.561	371.659	409.878
cds-NP_417679.2	3354725	3359185	+	gltB	glutamate synthase subunit GltB	110.691	0.55361	0.201078	2.75322	0.0059013	0.0255068		93.0024	62.7199	72.8123	126.564	102.878	108.758
cds-NP_418771.1	4586949	4587863	+	mrr	methylated adenine and cytosine restriction protein	112.868	0.54494	0.184499	2.95362	0.00314074	0.0153107		104.96	87.8079	85.7567	119.723	144.585	143.531
cds-NP_415610.1	1149728	1150657	+	fabD	[acyl-carrier-protein] S-malonyltransferase	417.378	0.538266	0.211481	2.54523	0.0109207	0.0420393		289.636	327.108	361.635	448.104	521.805	450.57
cds-NP_417510.1	3180421	3181581	+	ygiC	putative enzyme with ATPase activity	257.201	0.533717	0.150523	3.54576	0.000391481	0.0025771		219.22	219.037	208.729	301.017	310.488	324.795
cds-NP_414637.1	105305	106456	+	ftsZ	cell division protein FtsZ	364.577	0.531376	0.117027	4.54064	5.60829e-06	6.3164e-05		277.679	275.968	307.43	431.856	410.586	402.479
cds-NP_418600.4	4406654	4409095	+	rnr	RNase R	199.893	0.52931	0.16014	3.30529	0.000948766	0.00549585		190.655	153.423	140.77	218.921	257.659	226.395
cds-NP_417389.1	3058666	3059325	-	rpiA	ribose-5-phosphate isomerase A	347.374	0.526628	0.148704	3.54146	0.000397915	0.00260331		261.735	301.056	283.159	407.912	387.415	420.976
cds-NP_415790.1	1331048	1333645	+	topA	DNA topoisomerase 1	555.63	0.520365	0.117556	4.42653	9.57617e-06	0.000102328		531.443	486.32	469.235	737.149	726.635	671.785
cds-NP_416721.1	2316177	2316827	+	rcsB	DNA-binding transcriptional activator RcsB	234.548	0.516218	0.138439	3.72883	0.000192369	0.00141805		208.591	180.44	171.513	276.217	251.171	275.965
cds-NP_417261.1	2909894	2910685	-	mazG	nucleoside triphosphate pyrophosphohydrolase	86.7998	0.515943	0.191383	2.69586	0.00702065	0.0295731		63.1088	51.1408	59.8679	78.6748	77.8537	93.2213
cds-NP_414571.1	27293	28207	+	rihC	ribonucleoside hydrolase RihC	108.393	0.513344	0.178044	2.88325	0.00393598	0.0184854		68.4232	87.8079	80.0936	105.185	111.22	118.376
cds-NP_416636.1	2219692	2221989	-	bglX	beta-D-glucoside glucohydrolase%2C periplasmic	110.987	0.511975	0.190554	2.68678	0.00721453	0.0301505		93.6668	82.9832	77.6665	135.115	108.439	119.856
cds-NP_417645.1	3325001	3326935	-	ftsH	ATP-dependent zinc metalloprotease FtsH	1209.39	0.510878	0.182586	2.79801	0.00514183	0.0229089		1192.42	980.36	907.727	1623.1	1302.2	1465.65
cds-NP_415733.1	1268165	1269019	+	kdsA	3-deoxy-D-manno-octulosonate 8-phosphate synthase	147.275	0.510562	0.180909	2.8222	0.00476948	0.0215439		108.946	125.44	132.68	177.018	181.659	163.507
cds-NP_418192.1	3920418	3920888	-	atpF	ATP synthase Fo complex subunit b	743.612	0.504844	0.199741	2.52749	0.011488	0.0438652		547.386	776.762	716.797	919.298	1026	948.49
cds-NP_418465.4	4254043	4256466	-	plsB	glycerol-3-phosphate 1-O-acyltransferase	288.307	0.501315	0.138645	3.61582	0.000299401	0.00204711		201.284	254.739	225.718	328.382	318.83	314.437
cds-NP_414567.1	22391	25207	+	ileS	isoleucine--tRNA ligase	653.601	0.500051	0.10801	4.62968	3.66232e-06	4.36804e-05		508.192	481.496	474.898	732.873	654.342	685.103
cds-NP_415058.1	553943	554437	-	ppiB	peptidyl-prolyl cis-trans isomerase B	556.892	0.497852	0.136575	3.64526	0.000267124	0.00186855		532.107	537.461	538.811	812.403	748.879	710.258
cds-NP_414966.1	450663	451610	-	cyoA	cytochrome bo3 ubiquinol oxidase subunit 2	844.589	0.497392	0.17914	2.77656	0.00549372	0.024023		684.232	929.219	874.557	1092.04	1223.42	1194.12
cds-NP_416168.1	1727837	1728244	+	gloA	glyoxalase I	158.029	0.495815	0.154901	3.20085	0.00137022	0.00750702		146.147	146.668	159.378	208.659	220.586	208.638
cds-NP_417643.1	3322733	3324070	-	glmM	phosphoglucosamine mutase	373.884	0.494	0.118456	4.17034	3.04143e-05	0.000284448		294.951	304.915	297.721	392.519	445.805	425.415
cds-NP_418061.1	3779054	3779830	+	lldR	DNA-binding transcriptional dual regulator LldR	478.884	0.492919	0.196462	2.50898	0.0121081	0.0458473		486.934	354.126	351.117	510.531	590.391	579.304
cds-NP_416848.1	2464252	2465007	-	mlaA	intermembrane phospholipid transport system - outer membrane lipoprotein MlaA	188.492	0.491674	0.153682	3.1993	0.00137763	0.00753789		181.355	172.721	167.468	231.749	256.732	245.631
cds-NP_414960.2	444683	445174	+	yajQ	nucleotide binding protein	296.896	0.490996	0.182835	2.68546	0.0072431	0.0302401		258.414	265.353	291.249	413.898	365.171	366.227
cds-NP_415626.4	1165143	1165685	+	ycfP	UPF0227 protein YcfP	115.152	0.490937	0.18338	2.67716	0.00742494	0.0308175		109.61	79.1236	89.8019	138.536	131.61	124.295
cds-NP_417015.1	2647326	2652287	-	yfhM	alpha2-macroglobulin	281.973	0.487122	0.132413	3.67881	0.000234326	0.00168066		267.05	213.248	244.326	335.223	329.025	354.389
cds-NP_418344.3	4100810	4101430	+	sodA	superoxide dismutase (Mn)	930.444	0.485253	0.125868	3.85525	0.00011561	0.000922704		776.57	821.148	802.554	1109.14	1105.71	1143.81
cds-NP_418660.1	4463054	4464709	-	treC	trehalose-6-phosphate hydrolase	1345.79	0.483305	0.163888	2.94899	0.00318812	0.0154883		1163.19	1045.97	1128.59	1480.28	1608.05	1578.84
cds-NP_414965.1	448650	450641	-	cyoB	cytochrome bo3 ubiquinol oxidase subunit 1	1887.53	0.480351	0.188313	2.55082	0.010747	0.0414081		1478.07	1730.1	1707.85	2090.01	2492.25	2275.04
cds-NP_414941.1	427287	427619	+	yajC	Sec translocon accessory complex subunit YajC	286.718	0.47967	0.136518	3.5136	0.000442081	0.00284406		260.407	269.213	254.843	362.588	352.195	378.064
cds-NP_417873.1	3545624	3546199	+	nfuA	iron-sulfur cluster carrier protein NfuA	437.566	0.476539	0.186121	2.56037	0.0104562	0.0405081		479.627	349.302	355.162	572.103	524.586	553.409
cds-NP_416233.1	1800096	1800638	-	infC	translation initiation factor IF-3	3330.1	0.467884	0.164305	2.84765	0.00440433	0.0203049		2317.75	2323.53	2558.95	3353.94	3382	3222.79
cds-NP_418661.1	4464759	4466180	-	treB	trehalose-specific PTS enzyme IIBC component	4124.05	0.466276	0.17339	2.68918	0.00716277	0.0299827		2516.38	3485.3	3660.03	4242.45	4626.74	4476.1
cds-NP_415949.2	1503717	1504865	+	insQ	putative insertion element transposase InsQ	287.419	0.459734	0.177714	2.58693	0.00968343	0.0381763		251.107	264.388	263.742	358.312	337.366	375.105
cds-NP_415205.1	703944	705890	+	nagE	N-acetylglucosamine specific PTS enzyme IIABC component	431.192	0.451677	0.163136	2.76872	0.00562775	0.0245333		302.258	327.108	339.791	404.491	452.293	467.586
cds-NP_416789.2	2402055	2403845	-	nuoC	NADH:quinone oxidoreductase subunit CD	657.992	0.448709	0.139858	3.20833	0.00133508	0.00735246		627.767	580.883	600.297	761.093	900.879	808.658
cds-NP_415276.1	786843	787595	-	gpmA	2%2C3-bisphosphoglycerate-dependent phosphoglycerate mutase	702.909	0.447714	0.136313	3.28446	0.0010218	0.00583138		597.209	506.584	512.113	779.907	728.488	698.42
cds-NP_418247.1	3987885	3989066	-	hemX	PF04375 family protein HemX	124.592	0.445395	0.180146	2.47241	0.0134205	0.0495079		112.932	93.5974	95.465	144.522	129.756	138.352
cds-NP_416179.1	1742601	1743242	-	ribC	riboflavin synthase	132.549	0.443579	0.150609	2.94524	0.00322706	0.0155883		132.196	116.756	115.691	167.612	164.049	165.727
cds-NP_414696.1	173602	174882	-	hemL	glutamate-1-semialdehyde aminotransferase	252.164	0.436732	0.15619	2.79616	0.00517139	0.0229933		200.62	200.704	191.739	283.913	257.659	261.168
cds-NP_416131.1	1689852	1691360	+	ydgA	conserved protein YdgA	125.316	0.436087	0.170633	2.5557	0.0105974	0.0409061		102.967	109.036	89.8019	150.508	122.342	134.653
cds-NP_418074.1	3791355	3792551	-	kbl	2-amino-3-ketobutyrate CoA ligase	351.437	0.425641	0.141397	3.01025	0.0026103	0.0131009		251.107	330.968	308.239	379.691	416.147	396.56
cds-NP_418681.1	4484440	4485951	-	pepA	aminopeptidase A/I	315.502	0.423453	0.135334	3.12894	0.00175437	0.00924199		297.608	258.599	279.923	360.878	366.098	395.821
cds-NP_418578.1	4380510	4382318	-	frdA	fumarate reductase flavoprotein subunit	233.454	0.421291	0.168058	2.50682	0.0121821	0.045978		164.083	188.16	192.548	214.645	261.366	252.289
cds-NP_418679.1	4480982	4483837	-	valS	valine--tRNA ligase	472.614	0.417917	0.136027	3.07231	0.00212407	0.0109851		394.596	391.758	384.287	532.765	538.488	493.481
cds-YP_026269.1	4018855	4019610	+	ubiE	bifunctional 2-octaprenyl-6-methoxy-1%2C4-benzoquinone methylase and S-adenosylmethionine:2-DMK methyltransferase	225.358	0.416883	0.161635	2.57916	0.00990418	0.0387944		187.334	182.37	199.02	237.735	242.829	278.184
cds-NP_414640.1	108279	110984	+	secA	protein translocation ATPase	617.377	0.395799	0.109417	3.61734	0.000297645	0.00203839		509.521	512.373	512.113	632.819	676.586	708.038
cds-NP_415011.1	501562	503238	-	ybaL	putative transporter YbaL	239.889	0.387865	0.138299	2.80453	0.00503896	0.0225215		237.156	207.458	197.402	287.334	282.683	272.265
cds-NP_418095.4	3811891	3812559	-	yicR	RadC-like JAB domain-containing protein YicR	237.912	0.386139	0.143365	2.69341	0.00707258	0.0297328		220.549	187.195	201.447	237.735	275.269	284.843
cds-NP_415413.1	939428	940720	+	serS	serine--tRNA ligase	660.138	0.385304	0.129688	2.971	0.00296828	0.014621		556.686	550.97	592.207	674.722	794.293	751.689
cds-NP_417177.1	2819381	2822011	-	alaS	alanine--tRNA ligase/DNA-binding transcriptional repressor	819.512	0.383351	0.113453	3.37893	0.000727683	0.00437022		706.819	723.691	745.922	923.574	949.074	965.506
cds-NP_416616.4	2193059	2194168	-	mrp	P-loop NTPase family protein	370.712	0.382073	0.141282	2.70433	0.00684416	0.0290313		314.215	331.933	296.912	417.319	394.83	415.797
cds-NP_417046.1	2684254	2685507	-	glyA	serine hydroxymethyltransferase	558.281	0.373551	0.146137	2.55616	0.0105834	0.040889		427.811	484.391	469.235	624.268	600.586	563.767
cds-NP_414549.1	8238	9191	+	talB	transaldolase B	1495.75	0.369712	0.0841982	4.39097	1.12846e-05	0.000119487		1153.89	1182.99	1198.17	1450.35	1599.71	1517.44
cds-NP_416293.1	1862771	1863766	+	gapA	glyceraldehyde-3-phosphate dehydrogenase A	5511.59	0.364281	0.135695	2.68456	0.00726248	0.0302912		5135.06	4788.91	4892.99	6799.39	6108.74	6165.92
cds-NP_415448.1	984519	985709	-	aspC	aspartate aminotransferase	241.153	0.343481	0.132557	2.59119	0.00956442	0.0378124		201.284	219.037	204.684	277.927	265.073	249.33
cds-NP_415444.1	976326	980786	+	mukB	chromosome partitioning protein MukB	578.342	0.340996	0.117446	2.90344	0.00369092	0.0174323		484.941	512.373	487.034	618.281	631.171	629.614
cds-NP_417374.1	3041313	3042293	+	ygfZ	folate-binding protein	302.537	0.334513	0.126506	2.64424	0.00818741	0.0333305		280.336	282.722	271.833	328.382	376.293	348.47
cds-NP_417507.2	3178115	3179596	+	tolC	outer membrane channel TolC	373.778	0.306501	0.118317	2.59051	0.00958327	0.0378517		397.253	366.67	344.645	472.904	446.732	452.789
cds-NP_414719.1	197928	200360	+	bamA	outer membrane protein assembly factor BamA	785.299	0.296791	0.113936	2.60489	0.00919025	0.0365715		727.412	712.112	730.55	858.582	935.172	873.025
cds-NP_415602.1	1141182	1144367	-	rne	ribonuclease E	515.102	0.279283	0.110479	2.52794	0.0114735	0.0438494		451.726	481.496	461.954	541.317	548.683	600.76
cds-NP_414974.1	461451	461723	+	hupB	DNA-binding protein HU-beta	1431.76	-0.366336	0.0925649	-3.95761	7.57024e-05	0.000627797		1697.29	1648.09	1845.39	1298.99	1345.76	1382.04
cds-NP_417082.1	2724448	2725746	-	kgtP	alpha-ketoglutarate:H(+) symporter	1839.32	-0.372248	0.0896212	-4.15357	3.2733e-05	0.000303459		2085.91	2074.58	2224.01	1560.67	1656.25	1714.98
cds-NP_414915.1	399829	400923	-	ddlA	D-alanine--D-alanine ligase A	249.455	-0.391171	0.132752	-2.94662	0.00321267	0.0155535		297.608	302.985	332.51	214.645	240.049	255.989
cds-NP_417674.1	3348452	3349084	+	yrbL	protein kinase-like domain-containing protein YrbL	678.241	-0.396441	0.142557	-2.78094	0.00542015	0.0238487		1027.68	771.937	904.491	708.073	694.196	654.769
cds-YP_002791257.1	3195141	3195200	+	ibsE	toxic peptide IbsE	298.322	-0.402711	0.144852	-2.78016	0.00543322	0.023874		296.944	271.143	361.635	251.417	236.342	216.777
cds-NP_414718.1	196546	197898	+	rseP	intramembrane zinc metalloprotease	343.787	-0.403234	0.124734	-3.23276	0.00122601	0.00681366		409.875	439.039	449.009	320.685	340.147	320.356
cds-NP_417264.1	2911417	2913651	-	relA	GDP/GTP pyrophosphokinase	209.604	-0.411623	0.136895	-3.00686	0.00263965	0.0132325		240.478	283.687	272.642	212.08	190.927	194.581
cds-NP_417265.1	2913699	2915000	-	rlmD	23S rRNA m(5)U1939 methyltransferase	130.741	-0.412996	0.165598	-2.49396	0.0126327	0.0473418		151.461	170.791	152.906	109.461	121.415	125.035
cds-NP_418400.1	4162170	4163270	-	trmA	tRNA m(5)U54 methyltransferase	168.729	-0.426722	0.169113	-2.52329	0.0116261	0.044273		178.698	223.862	179.604	144.522	139.025	147.97
cds-NP_417167.1	2809617	2810354	+	ygaZ	L-valine exporter subunit YgaZ	149.847	-0.426812	0.169905	-2.51206	0.0120028	0.0455034		207.263	159.212	179.604	139.391	124.195	143.531
cds-NP_417846.1	3515077	3515913	-	dam	DNA adenine methyltransferase	127.875	-0.453069	0.179712	-2.52108	0.0116994	0.0445122		136.182	147.633	165.85	104.33	105.659	117.636
cds-NP_415451.1	989154	990356	-	pncB	nicotinate phosphoribosyltransferase	143.615	-0.468443	0.17881	-2.61978	0.00879866	0.0353111		218.556	181.405	152.906	129.129	129.756	141.312
cds-NP_414668.1	142008	142670	-	can	carbonic anhydrase 2	511.349	-0.476237	0.157109	-3.03126	0.00243538	0.0123544		700.176	681.235	628.613	525.069	448.586	471.285
cds-NP_416722.2	2317027	2319876	-	rcsC	sensory histidine kinase RcsC	140.617	-0.478754	0.184924	-2.58893	0.00962753	0.0379912		196.634	172.721	173.132	115.447	114	159.068
cds-NP_418819.1	4640402	4640542	+	yjjY	protein YjjY	139.248	-0.479105	0.179766	-2.66515	0.00769529	0.0315998		160.761	154.387	189.312	123.143	126.976	112.457
cds-NP_418228.2	3965761	3966090	+	trxA	thioredoxin 1	419.675	-0.4814	0.157217	-3.06201	0.00219854	0.0113014		494.242	470.882	451.436	360.878	301.22	352.169
cds-YP_026270.1	4022218	4022733	+	tatB	twin arginine protein translocation system - TatB protein	91.7808	-0.49287	0.194777	-2.53043	0.0113923	0.0435781		85.6951	107.106	108.409	70.9784	76.0001	66.5866
cds-NP_416835.2	2449228	2450049	-	yfcO	DUF2544 domain-containing protein YfcO	87.9737	-0.505751	0.202722	-2.4948	0.0126029	0.0473139		128.875	105.176	105.173	89.7919	82.4879	68.0664
cds-NP_415283.1	794773	794922	+	acrZ	multidrug efflux pump accessory protein AcrZ	352.059	-0.50955	0.143861	-3.54197	0.000397146	0.00260331		448.405	485.356	432.829	342.064	296.586	320.356
cds-NP_417649.1	3328963	3330396	+	dacB	peptidoglycan DD-endopeptidase DacB	76.1876	-0.50997	0.19513	-2.61349	0.00896225	0.0358659		106.289	90.7026	101.937	76.1093	63.9513	70.2859
cds-NP_414940.1	426137	427264	+	tgt	tRNA-guanine transglycosylase	203.844	-0.510084	0.164812	-3.09494	0.00196855	0.0102432		221.877	275.003	279.114	156.494	195.561	191.622
cds-NP_418585.4	4390457	4391509	-	rsgA	ribosome small subunit-dependent GTPase A	162.064	-0.51595	0.145565	-3.54446	0.000393418	0.00258584		202.612	195.879	201.447	153.929	140.878	125.775
cds-YP_002791256.1	3194766	3194825	+	ibsD	putative toxic peptide IbsD	1361.75	-0.517656	0.146349	-3.53714	0.00040448	0.00264219		1528.56	1273.7	1778.24	1169.86	965.757	1064.65
cds-YP_026252.1	3962745	3964229	-	gpp	guanosine-5'-triphosphate%2C3'-diphosphate phosphatase	216.41	-0.518421	0.168962	-3.06827	0.002153	0.0111077		233.835	236.406	228.954	163.336	155.707	168.686
cds-NP_417456.1	3130178	3131194	+	insH-9	IS5 transposase and trans-activator	87.6151	-0.520128	0.202206	-2.57227	0.0101035	0.0394296		114.924	121.58	109.218	74.399	78.7806	87.3025
cds-NP_417619.1	3296409	3296984	+	yraP	divisome-associated lipoprotein YraP	134.1	-0.522609	0.199065	-2.62532	0.00865675	0.0348365		184.676	165.966	157.76	122.288	111.22	120.596
cds-NP_414747.1	232597	233955	-	mltD	membrane-bound lytic murein transglycosylase D	286.959	-0.522949	0.177164	-2.95177	0.00315957	0.0153672		330.823	412.986	381.86	283.058	249.317	250.07
cds-NP_418805.1	4624895	4625863	+	serB	phosphoserine phosphatase	72.8086	-0.531369	0.18603	-2.85636	0.00428533	0.0198674		98.3169	87.8079	95.465	59.0061	72.2927	64.3671
cds-NP_415619.1	1157869	1159302	+	ptsG	glucose-specific PTS enzyme IIBC component	314.419	-0.532141	0.200396	-2.65545	0.00792038	0.0323988		291.629	422.636	423.12	267.665	279.903	238.232
cds-NP_416889.1	2508461	2509426	-	glk	glucokinase	207.398	-0.532816	0.138345	-3.85137	0.000117457	0.00093394		301.594	250.88	278.305	186.425	194.634	194.581
cds-NP_418708.1	4511458	4512414	-	fecD	ferric citrate ABC transporter membrane subunit FecD	84.7386	-0.544953	0.218016	-2.4996	0.0124332	0.046801		90.3452	126.405	97.0831	73.5438	57.4635	82.1235
cds-NP_417861.1	3530715	3532439	-	yhgE	putative transport protein YhgE	70.8794	-0.552527	0.206065	-2.68133	0.00733301	0.0304657		112.267	101.317	79.2845	64.9922	68.5854	66.5866
cds-NP_417877.1	3553085	3555790	+	malT	DNA-binding transcriptional activator MalT	766.343	-0.555331	0.163049	-3.40592	0.000659411	0.00401491		770.592	1024.75	999.147	585.785	670.098	644.411
cds-NP_417294.4	2947757	2949010	-	amiC	N-acetylmuramoyl-L-alanine amidase C	147.103	-0.558097	0.148013	-3.77059	0.000162862	0.00123705		201.284	190.09	186.885	138.536	130.683	124.295
cds-NP_415467.1	1006491	1007600	-	ycbX	6-N-hydroxylaminopurine resistance protein	71.1055	-0.559479	0.188143	-2.9737	0.00294235	0.0145439		95.6597	91.6675	102.746	63.2819	63.0244	70.2859
cds-NP_414673.1	146314	146694	-	panD	aspartate 1-decarboxylase proenzyme	204.602	-0.56326	0.154563	-3.6442	0.00026822	0.00187005		284.322	247.985	250.798	169.322	166.829	193.841
cds-NP_418075.2	3792826	3793683	-	htrL	protein HtrL	89.3669	-0.563758	0.201711	-2.79489	0.0051918	0.0229933		112.932	97.4571	115.691	72.6887	82.4879	66.5866
cds-NP_418108.1	3824515	3825204	+	trmH	tRNA (Gm18) 2'-O-methyltransferase	64.3124	-0.565107	0.221067	-2.55628	0.0105799	0.040889		70.4161	88.7728	80.9026	48.7442	56.5366	56.2287
cds-YP_026220.1	3560622	3561452	-	glpG	rhomboid protease	101.857	-0.566952	0.180996	-3.13241	0.0017338	0.00914498		128.211	129.299	137.534	95.778	89.9025	81.3837
cds-NP_418570.1	4374629	4375657	-	epmB	lysine 2%2C3-aminomutase	64.1338	-0.567184	0.220714	-2.56977	0.0101766	0.0396058		67.0946	82.9832	84.1387	53.8751	50.9757	52.5295
cds-NP_418812.1	4633797	4634444	+	ytjC	putative phosphatase	118.152	-0.569547	0.188959	-3.01413	0.0025772	0.0129501		136.846	161.142	181.222	96.6332	118.634	107.278
cds-NP_418186.1	3913830	3915200	-	glmU	fused N-acetylglucosamine-1-phosphate uridyltransferase and glucosamine-1-phosphate acetyltransferase	516.685	-0.569724	0.22559	-2.52548	0.0115539	0.0440773		763.284	655.182	635.085	454.946	476.391	452.789
cds-NP_415016.4	508218	508559	+	ybaQ	putative DNA-binding transcriptional regulator YbaQ	83.8419	-0.572138	0.192915	-2.96575	0.00301946	0.0148215		124.889	100.352	97.0831	72.6887	80.6342	65.1069
cds-NP_416649.1	2232878	2233597	+	sanA	DUF218 domain-containing protein SanA	50.4292	-0.576442	0.209121	-2.7565	0.00584244	0.025365		69.0875	73.334	75.2394	54.7303	43.561	47.3505
cds-NP_414623.1	89634	90092	+	mraZ	DNA-binding transcriptional repressor MraZ	361.34	-0.5808	0.161816	-3.58926	0.000331613	0.00223143		511.513	438.074	517.777	318.12	334.586	329.234
cds-NP_415749.1	1288674	1289132	-	ychJ	NTF2-like domain-containing protein YchJ	69.2436	-0.585083	0.206433	-2.83426	0.00459322	0.0210614		94.3311	86.8429	79.2845	55.5855	50.9757	66.5866
cds-NP_415705.1	1234938	1235657	+	fadR	DNA-binding transcriptional dual regulator FadR	110.763	-0.588026	0.227895	-2.58025	0.00987275	0.038707		112.932	157.282	143.198	82.0955	112.146	80.6438
cds-NP_418320.2	4074669	4075454	+	yihW	putative DNA-binding transcriptional regulator YihW	110.674	-0.592287	0.212539	-2.78673	0.00532435	0.0235002		117.582	144.738	177.986	85.5161	103.805	102.1
cds-YP_026263.3	4005864	4007693	+	recQ	ATP-dependent DNA helicase RecQ	117.176	-0.596448	0.214469	-2.78105	0.00541842	0.0238487		117.582	139.914	150.479	98.3435	89.9025	81.3837
cds-NP_414821.1	302991	303605	+	yagU	inner membrane protein that contributes to acid resistance	56.0548	-0.601563	0.232082	-2.59203	0.00954125	0.037756		85.0308	81.0534	70.3852	56.4406	50.0488	49.5701
cds-NP_415446.1	983075	983623	+	ycbK	DUF882 domain-containing protein YcbK	87.5312	-0.603482	0.196738	-3.06744	0.00215901	0.0111252		142.161	119.65	127.826	86.3713	82.4879	88.0423
cds-NP_418405.1	4174076	4175026	-	coaA	pantothenate kinase	144.728	-0.608685	0.16949	-3.59126	0.000329078	0.00221788		196.634	232.546	245.135	134.26	149.22	157.588
cds-NP_414967.1	452070	453545	-	ampG	muropeptide:H(+) symporter	188.174	-0.610239	0.180032	-3.38961	0.000699909	0.00422133		208.591	253.774	279.923	161.625	178.878	145.751
cds-NP_416337.1	1907226	1907435	-	cspC	stress protein%2C member of the CspA family	1849.46	-0.610646	0.106572	-5.7299	1.0049e-08	1.88797e-07		2174.26	2118.97	2415.75	1588.03	1452.34	1354.67
cds-NP_418476.1	4264314	4265729	+	dnaB	replicative DNA helicase	131.182	-0.616022	0.181546	-3.39321	0.000690786	0.00418414		166.076	158.247	174.75	101.764	124.195	100.62
cds-NP_416762.2	2373272	2373538	-	pmrD	signal transduction protein PmrD	90.7913	-0.616573	0.221795	-2.77992	0.00543715	0.023874		103.631	154.387	122.163	83.8058	87.122	76.2047
cds-NP_414982.1	468871	470643	+	mdlA	ABC transporter family protein MdlA	69.2698	-0.618112	0.249811	-2.47432	0.0133489	0.0493722		91.0095	105.176	70.3852	70.1232	49.122	54.0092
cds-NP_417857.1	3526469	3528604	+	igaA	inner membrane protein - inhibits the Rcs signaling pathway	213.067	-0.620332	0.199639	-3.10727	0.00188825	0.00984954		286.315	305.88	327.655	180.439	224.293	193.841
cds-NP_414566.1	21407	22348	+	ribF	bifunctional riboflavin kinase/FMN adenylyltransferase	169.601	-0.621945	0.154471	-4.0263	5.66613e-05	0.000493196		246.456	209.388	223.291	133.405	144.585	163.507
cds-YP_026258.1	3980887	3982272	+	yifK	putative transporter YifK	97.4449	-0.623059	0.209324	-2.97652	0.00291537	0.0144611		106.953	122.545	118.118	76.1093	70.4391	78.4243
cds-NP_417222.1	2867614	2868753	-	nlpD	murein hydrolase activator NlpD	389.162	-0.625658	0.20478	-3.05527	0.00224858	0.011492		481.62	477.636	537.193	318.12	314.195	337.372
cds-NP_415184.1	683477	684412	-	rihA	pyrimidine-specific ribonucleoside hydrolase RihA	173.679	-0.630675	0.200333	-3.14813	0.00164319	0.00872123		207.263	242.195	234.617	139.391	173.317	129.474
cds-NP_418463.4	4252506	4253003	+	ubiC	chorismate lyase	100.434	-0.631075	0.217321	-2.90388	0.0036857	0.0174271		106.289	146.668	152.906	74.399	102.878	84.3431
cds-NP_415005.1	494405	495010	+	recR	DNA repair protein RecR	184.769	-0.63641	0.203037	-3.13446	0.00172173	0.00910392		187.998	235.441	233.808	127.419	152	142.791
cds-NP_418710.4	4513406	4514308	-	fecB	ferric citrate ABC transporter periplasmic binding protein	122.504	-0.636871	0.170775	-3.72929	0.000192023	0.00141805		116.917	150.528	138.343	81.2403	94.5367	84.3431
cds-NP_416881.1	2498671	2500368	+	ypdA	sensory histidine kinase YpdA	63.4021	-0.640246	0.218613	-2.92867	0.00340412	0.0162769		90.3452	64.6497	67.1491	47.0339	43.561	52.5295
cds-NP_418353.1	4109930	4110685	+	cdh	CDP-diacylglycerol diphosphatase	43.2103	-0.642896	0.250331	-2.56819	0.0102232	0.0397145		48.4941	64.6497	55.0138	36.7719	30.5854	39.2121
cds-NP_414750.1	235535	236002	-	rnhA	ribonuclease HI	41.2255	-0.64827	0.249378	-2.59955	0.00933465	0.0370766		59.7873	55.0005	59.8679	43.6132	32.4391	35.5129
cds-NP_417613.1	3288814	3291330	+	yraJ	putative fimbrial usher protein YraJ	52.7853	-0.65178	0.231	-2.82155	0.00477919	0.0215647		63.1088	67.5445	70.3852	41.9029	45.4147	40.6918
cds-NP_417066.1	2707798	2708754	-	rseB	anti-sigma factor stabilizing protein RseB	116.497	-0.65204	0.217966	-2.99148	0.00277631	0.0138197		191.319	119.65	154.524	110.316	87.122	99.88
cds-YP_002791248.1	2153681	2153737	-	ibsB	putative toxic peptide IbsB	411.833	-0.653015	0.23797	-2.74411	0.00606752	0.026102		377.324	491.145	639.939	323.251	346.634	289.282
cds-NP_417576.1	3253318	3254214	-	yhaJ	DNA-binding transcriptional activator YhaJ	122.791	-0.653823	0.190759	-3.42748	0.000609221	0.00374891		213.241	146.668	171.513	114.592	101.951	122.076
cds-NP_415275.1	785633	786685	+	aroG	3-deoxy-7-phosphoheptulonate synthase%2C Phe-sensitive	125.056	-0.658085	0.265207	-2.4814	0.0130867	0.0486347		198.627	121.58	147.243	90.6471	107.512	99.1401
cds-NP_417669.1	3344717	3346150	+	rpoN	RNA polymerase%2C sigma 54 (sigma N) factor	218.509	-0.660092	0.161825	-4.07904	4.52224e-05	0.000402621		318.201	278.862	277.496	209.514	167.756	176.825
cds-NP_415301.1	815739	816647	-	ybhK	putative transferase YbhK	57.4829	-0.660484	0.218285	-3.02579	0.00247982	0.0125349		84.3665	80.0885	66.3401	41.9029	56.5366	48.0904
cds-NP_414759.1	245065	245805	-	yafK	L%2CD-transpeptidase domain-containing protein YafK	56.1155	-0.661447	0.228057	-2.90035	0.00372741	0.0175851		66.4303	81.0534	84.9477	47.0339	54.683	45.131
cds-NP_416485.4	2044938	2052014	+	yeeJ	inverse autotransporter adhesin	53.1525	-0.662125	0.244949	-2.70312	0.00686924	0.0291086		79.0521	55.9654	67.1491	53.8751	30.5854	43.6512
cds-NP_414749.2	234816	235538	+	yafS	putative S-adenosyl-L-methionine-dependent methyltransferase	38.5227	-0.664256	0.247656	-2.68217	0.00731465	0.0304192		51.1513	51.1408	51.7777	30.7858	38.9269	28.1144
cds-NP_417578.2	3255043	3255207	+	yhaL	uncharacterized protein YhaL	56.5919	-0.665192	0.211924	-3.13883	0.00169626	0.00898047		65.1017	61.755	74.4304	38.4822	40.7805	47.3505
cds-NP_417702.1	3382200	3383267	+	degS	serine endoprotease	75.4375	-0.667443	0.222202	-3.00377	0.00266661	0.0133519		89.0166	118.685	93.847	75.2542	59.3171	54.749
cds-NP_417285.1	2939368	2940099	+	fucR	DNA-binding transcriptional activator FucR	91.953	-0.670379	0.234701	-2.8563	0.00428605	0.0198674		114.924	135.089	168.277	94.9229	87.122	80.6438
cds-NP_418063.1	3781215	3781688	+	trmL	tRNA (cytidine/uridine-2'-O)-ribose methyltransferase	40.514	-0.672061	0.239783	-2.80279	0.00506632	0.02262		46.5012	55.0005	50.1596	29.0755	30.5854	34.773
cds-NP_418067.1	3784191	3784442	-	grxC	glutaredoxin 3	134.054	-0.67233	0.16731	-4.01846	5.85796e-05	0.00050335		157.44	167.896	186.885	111.171	100.098	109.498
cds-NP_418310.1	4062247	4063512	+	yihN	putative transporter YihN	27.0437	-0.68052	0.274165	-2.48216	0.0130589	0.0486		43.1797	44.3864	39.6423	23.9445	29.6586	25.8948
cds-NP_415874.1	1419765	1420241	-	racR	Rac prophage%3B DNA-binding transcriptional repressor RacR	95.1913	-0.682945	0.188118	-3.6304	0.000282977	0.00195687		115.589	113.861	144.816	83.8058	72.2927	76.9446
cds-NP_418442.2	4222804	4223628	-	iclR	DNA-binding transcriptional repressor IclR	241.095	-0.684758	0.131738	-5.19789	2.01569e-07	3.04577e-06		325.509	303.95	288.013	193.266	191.854	186.443
cds-NP_414737.1	218887	219594	-	trmO	tRNA m(6)t(6)A37 methyltransferase	52.2163	-0.691495	0.225915	-3.06087	0.00220697	0.0113311		73.7377	63.6848	66.3401	41.9029	41.7074	42.9114
cds-NP_417675.1	3349081	3349809	-	mtgA	peptidoglycan glycosyltransferase MtgA	106.53	-0.69484	0.229362	-3.02944	0.00245007	0.0124141		158.104	122.545	102.746	80.3851	78.7806	78.4243
cds-NP_417194.2	2838254	2839264	-	ascG	DNA-binding transcriptional repressor AscG	51.6269	-0.699957	0.203894	-3.43295	0.000597051	0.00369007		79.7164	80.0885	77.6665	45.3235	46.3415	54.0092
cds-NP_414726.1	205126	208608	+	dnaE	DNA polymerase III subunit alpha	312.07	-0.713221	0.174417	-4.08918	4.32897e-05	0.000387781		340.788	415.881	420.693	233.459	241.903	241.931
cds-NP_417538.1	3211107	3212852	+	dnaG	DNA primase	221.306	-0.713536	0.23604	-3.02295	0.00250323	0.0126382		227.856	292.371	240.281	162.481	156.634	144.271
cds-NP_415694.1	1225385	1226080	-	minC	Z-ring positioning protein MinC	194.66	-0.714064	0.153596	-4.64899	3.33569e-06	4.0302e-05		253.764	259.564	271.833	151.364	171.464	156.109
cds-NP_417560.1	3239944	3241188	+	sstT	serine/threonine:Na(+) symporter	138.832	-0.714674	0.264034	-2.70675	0.00679452	0.0288784		139.504	222.897	175.559	80.3851	112.146	133.913
cds-NP_417270.1	2922535	2922984	-	yqcA	putative flavodoxin YqcA	76.8213	-0.717083	0.234709	-3.05519	0.00224915	0.011492		122.896	96.4921	115.691	71.8335	77.8537	55.4889
cds-NP_417102.4	2747962	2748753	+	ypjD	cytochrome c assembly family protein	78.1725	-0.717318	0.193197	-3.71289	0.000204908	0.00149235		110.939	109.036	128.635	76.9645	76.0001	59.928
cds-NP_416334.1	1904801	1905259	+	yobD	conserved inner membrane protein YobD	32.9668	-0.719199	0.254261	-2.82858	0.00467551	0.021225		49.1584	48.2461	46.1145	30.7858	25.0244	31.0738
cds-NP_414565.1	21181	21399	+	yaaY	DUF2575 domain-containing protein YaaY	58.461	-0.722715	0.207889	-3.47644	0.000508112	0.00319621		74.402	92.6325	91.4199	53.02	51.9025	51.0498
cds-NP_416358.1	1926120	1926782	+	exoX	exonuclease X	48.4654	-0.723825	0.279228	-2.59223	0.00953551	0.037756		78.3878	55.0005	50.9686	38.4822	35.2195	38.4723
cds-YP_588442.1	632182	632379	+	ybdD	conserved protein YbdD	36.8063	-0.725073	0.263133	-2.75554	0.00585958	0.0254135		53.8086	43.4215	42.0693	26.51	26.8781	31.0738
cds-NP_418477.1	4265782	4266861	+	alr	alanine racemase 1	74.3955	-0.726076	0.273545	-2.65432	0.00794689	0.0324447		107.617	96.4921	84.9477	62.4268	60.244	52.5295
cds-NP_416339.1	1908261	1908548	-	yebO	uncharacterized protein YebO	201.907	-0.727297	0.228905	-3.17729	0.00148658	0.00805103		252.435	271.143	248.371	171.032	141.805	153.149
cds-NP_417051.2	2689671	2691098	-	glrK	sensory histidine kinase GlrK	55.5807	-0.72745	0.256176	-2.83965	0.00451628	0.0207534		89.6809	76.2288	69.5762	54.7303	31.5122	55.4889
cds-NP_416107.1	1663609	1664463	+	ynfH	putative menaquinol dehydrogenase	57.902	-0.727955	0.218118	-3.33744	0.000845551	0.00497259		73.0734	67.5445	62.295	46.1787	39.8537	36.9926
cds-NP_415447.1	983650	984297	+	gloC	hydroxyacylglutathione hydrolase GloC	127.307	-0.735119	0.164582	-4.46658	7.94795e-06	8.69768e-05		170.062	186.23	190.121	107.75	106.585	113.197
cds-NP_418811.2	4633233	4633745	-	yjjX	ITPase/XTPase	65.3296	-0.735488	0.220685	-3.33274	0.000859938	0.00503627		81.7093	83.9482	90.6109	56.4406	58.3903	39.952
cds-NP_418707.1	4510690	4511457	-	fecE	ferric citrate ABC transporter ATP binding subunit	47.2248	-0.736399	0.264461	-2.78453	0.00536057	0.0236355		51.1513	64.6497	87.3748	36.7719	36.1464	48.0904
cds-NP_415010.1	500125	501429	+	gsk	inosine/guanosine kinase	96.0275	-0.739063	0.259066	-2.8528	0.00433363	0.0200224		92.3381	131.229	121.354	70.9784	63.0244	71.7656
cds-NP_414715.1	193521	194717	+	dxr	1-deoxy-D-xylulose 5-phosphate reductoisomerase	78.037	-0.743674	0.206563	-3.60023	0.000317937	0.00215305		88.3523	124.475	109.218	69.268	63.0244	59.1881
cds-NP_418198.1	3926012	3926455	-	mioC	flavoprotein MioC	343.2	-0.74857	0.142262	-5.2619	1.42576e-07	2.19641e-06		508.856	494.04	438.492	291.61	294.732	272.265
cds-NP_417814.1	3484490	3485359	+	prkB	putative phosphoribulokinase	40.3429	-0.75345	0.266392	-2.82835	0.0046789	0.021225		51.1513	44.3864	55.0138	23.0893	30.5854	35.5129
cds-NP_415784.1	1324746	1326641	+	yciQ	DUF2207 domain-containing protein YciQ	30.3701	-0.757231	0.276338	-2.74024	0.00613946	0.0263581		38.5296	35.7021	42.0693	25.6548	18.5366	24.4151
cds-NP_416349.2	1920223	1921662	+	rsmF	16S rRNA m(5)C1407 methyltransferase	36.792	-0.758692	0.294789	-2.57368	0.0100624	0.0393415		29.8936	41.4916	48.5415	23.9445	26.8781	19.976
cds-NP_416488.1	2053643	2054959	+	shiA	shikimate:H(+) symporter	60.7038	-0.759412	0.27621	-2.7494	0.00597039	0.0257102		106.289	73.334	83.3297	61.5716	46.3415	48.0904
cds-NP_416629.4	2212243	2212962	-	btsR	DNA-binding transcriptional activator BtsR	57.024	-0.761941	0.224683	-3.39118	0.000695915	0.0042092		73.0734	87.8079	92.2289	39.3374	60.244	49.5701
cds-gnl|b4488|CDS4500	3950560	3952204	+	ilvG	acetolactate synthase II subunit IlvG%2C N-terminal fragment (pseudogene)	135.099	-0.763076	0.187074	-4.07899	4.52308e-05	0.000402621		142.825	174.651	173.132	102.619	102.878	83.6032
cds-NP_416621.1	2200279	2203911	+	yehI	DUF4132 domain-containing protein YehI	21.8876	-0.765884	0.306699	-2.49719	0.0125182	0.0470375		35.8724	27.9827	29.1249	20.5239	17.6098	17.0166
cds-YP_026231.1	3739705	3740958	+	avtA	valine--pyruvate aminotransferase	117.214	-0.766854	0.175005	-4.38189	1.17652e-05	0.000123651		157.44	160.177	152.906	84.6609	83.4147	107.278
cds-NP_417916.1	3597984	3598367	+	panZ	PanD maturation factor	54.7865	-0.767242	0.23207	-3.30608	0.000946105	0.00548793		92.3381	61.755	80.9026	43.6132	47.2683	48.0904
cds-NP_418167.1	3892765	3893724	+	yidZ	putative LysR-type transcriptional regulator YidZ	33.9231	-0.767345	0.246482	-3.11318	0.0018508	0.00967796		51.8156	52.1058	46.1145	29.9306	26.8781	31.0738
cds-NP_415612.1	1151615	1151851	+	acpP	acyl carrier protein	2991.07	-0.767831	0.209214	-3.67007	0.000242485	0.00172461		3019.26	4177.15	4398.67	2243.94	2352.29	2212.9
cds-NP_416865.1	2476694	2477629	-	dsdC	DNA-binding transcriptional dual regulator DsdC	34.4999	-0.770143	0.289581	-2.65951	0.00782544	0.0321032		39.1939	59.8251	64.7221	27.3652	31.5122	36.2527
cds-NP_415800.1	1343597	1344346	-	yciT	putative DNA-binding transcriptional regulator YciT	75.5616	-0.77335	0.209361	-3.69385	0.000220883	0.00159231		140.832	116.756	102.746	68.4129	76.0001	67.3265
cds-NP_415057.1	553218	553940	-	lpxH	UDP-2%2C3-diacylglucosamine diphosphatase	79.2206	-0.774889	0.260725	-2.97206	0.00295807	0.0145997		87.688	104.212	116.5	62.4268	63.0244	54.749
cds-NP_416338.1	1907448	1907591	-	yobF	DUF2527 domain-containing protein YobF	602.229	-0.777423	0.222375	-3.496	0.000472282	0.00300646		736.712	914.746	913.39	505.4	517.171	473.505
cds-NP_416050.4	1620238	1621137	-	eamA	cysteine/O-acetylserine exporter EamA	47.3445	-0.778029	0.257659	-3.01961	0.00253097	0.0127479		69.0875	60.7901	61.486	34.2064	34.2927	42.9114
cds-NP_416638.4	2223938	2224870	-	pbpG	peptidoglycan DD-endopeptidase PbpG	56.8338	-0.779907	0.210301	-3.70852	0.000208476	0.00151314		83.0379	92.6325	73.6213	43.6132	50.0488	51.0498
cds-gnl|b4486|CDS5243	4574135	4576855	+	yjiV	putative uncharacterized protein YjiV	46.5384	-0.780687	0.283824	-2.7506	0.0059486	0.0256424		63.7731	64.6497	65.5311	35.0616	36.1464	41.4317
cds-NP_416882.1	2500383	2501117	+	ypdB	DNA-binding transcriptional activator YpdB	24.8558	-0.784193	0.300289	-2.61146	0.00901561	0.0360116		36.5367	30.8775	26.6979	19.6687	16.6829	18.4963
cds-NP_414910.1	395130	396287	-	ampH	peptidoglycan DD-carboxypeptidase/peptidoglycan DD-endopeptidase	68.0439	-0.792532	0.233222	-3.39819	0.000678338	0.00411461		77.7235	118.685	114.073	60.7164	63.9513	54.0092
cds-YP_009518806.1	2710009	2710164	-	rseD	rpoE leader peptide	59.6959	-0.799178	0.21226	-3.76509	0.000166489	0.00126009		96.324	82.0183	89.8019	59.8613	49.122	45.8708
cds-NP_416910.1	2533764	2534021	+	ptsH	phosphocarrier protein HPr	206.68	-0.801152	0.14765	-5.42601	5.76277e-08	9.63336e-07		235.828	286.582	244.326	153.929	150.146	135.393
cds-NP_415614.1	1153300	1154109	+	pabC	aminodeoxychorismate lyase	31.8638	-0.801421	0.271832	-2.94822	0.0031961	0.0155093		45.8369	33.7723	44.4964	19.6687	27.8049	24.4151
cds-NP_416367.1	1936652	1937521	+	yebK	DNA-binding transcriptional repressor YebK	107.328	-0.804298	0.18954	-4.24343	2.20129e-05	0.000215361		139.504	171.756	191.739	90.6471	98.244	98.4003
cds-NP_416312.1	1880121	1880759	-	leuE	leucine exporter	41.6852	-0.804339	0.304889	-2.63814	0.00833625	0.0337424		55.8015	66.5796	79.2845	45.3235	40.7805	29.5941
cds-NP_417387.3	3056241	3056789	+	fau	putative 5-formyltetrahydrofolate cyclo-ligase	29.603	-0.805135	0.301981	-2.66618	0.00767197	0.0315345		31.8866	36.667	30.743	17.1032	19.4634	19.976
cds-NP_417927.1	3608751	3608996	-	tusA	sulfur transfer protein TusA	55.335	-0.809782	0.238825	-3.39069	0.000697162	0.00421074		59.123	86.8429	77.6665	39.3374	44.4878	42.9114
cds-NP_415379.1	897989	898477	+	ybjO	putative inner membrane protein	29.9935	-0.812099	0.290576	-2.7948	0.00519326	0.0229933		32.5509	34.7372	46.9235	26.51	17.6098	20.7158
cds-NP_418129.2	3853922	3855106	+	emrD	multidrug efflux pump EmrD	55.5384	-0.815374	0.321146	-2.53896	0.0111184	0.0426842		39.1939	79.1236	71.1943	27.3652	48.1952	31.8136
cds-NP_418049.1	3761347	3761955	-	yibF	glutathione transferase-like protein YibF	54.7521	-0.817781	0.279868	-2.92203	0.00347762	0.0165724		74.402	53.0707	62.295	33.3513	37.0732	37.7324
cds-NP_416245.2	1813421	1813663	-	cedA	cell division modulator	23.2603	-0.820028	0.317303	-2.58436	0.00975586	0.0384105		28.565	30.8775	31.552	15.3929	15.7561	19.976
cds-NP_417892.1	3575071	3575664	+	yhgN	putative inner membrane protein	29.5182	-0.823919	0.292671	-2.81517	0.00487515	0.0219279		36.5367	34.7372	37.2152	17.1032	19.4634	24.4151
cds-NP_418355.1	4111615	4112214	-	yiiQ	DUF1454 domain-containing protein YiiQ	47.9223	-0.825248	0.254248	-3.24584	0.00117103	0.00658569		83.0379	72.3691	60.6769	39.3374	39.8537	42.9114
cds-NP_416377.1	1946855	1947376	-	ruvC	crossover junction endodeoxyribonuclease RuvC	123.987	-0.825594	0.306848	-2.69056	0.00713317	0.0299579		125.553	175.616	130.253	83.8058	81.561	77.6844
cds-NP_418747.1	4557378	4558289	-	hypT	DNA-binding transcriptional dual regulator HypT	42.4632	-0.828037	0.251863	-3.28765	0.00101027	0.00579676		58.4587	59.8251	59.0589	39.3374	35.2195	25.8948
cds-NP_415709.2	1240335	1242071	-	cvrA	putative K(+):H(+) antiporter	65.9282	-0.829057	0.246831	-3.3588	0.000782807	0.00467482		108.946	82.0183	83.3297	53.8751	44.4878	56.2287
cds-NP_414997.1	485761	486408	+	acrR	DNA-binding transcriptional repressor AcrR	80.5357	-0.831381	0.200452	-4.14753	3.3608e-05	0.000309543		126.882	136.054	114.073	80.3851	57.4635	73.2453
cds-YP_588446.1	1052067	1052240	+	gnsA	putative phosphatidylethanolamine synthesis regulator GnsA	52.0079	-0.834071	0.251399	-3.31772	0.000907568	0.0053006		104.296	65.6147	76.8574	45.3235	54.683	39.952
cds-NP_418802.1	4621769	4623100	+	yjjJ	toxin YjjJ	102.466	-0.834638	0.198186	-4.21138	2.53817e-05	0.000243275		178.698	124.475	156.951	95.778	79.7074	83.6032
cds-NP_414938.1	424337	424918	-	acpH	acyl carrier protein phosphodiesterase	29.82	-0.835452	0.297344	-2.80972	0.0049585	0.0222321		51.8156	35.7021	44.4964	23.9445	21.3171	28.8542
cds-NP_414956.1	441101	441343	-	xseB	exodeoxyribonuclease VII subunit XseB	94.1073	-0.836254	0.21534	-3.88342	0.000102998	0.000829845		108.946	157.282	168.277	75.2542	84.3415	82.8634
cds-YP_588453.1	1441058	1441324	+	ydbJ	DUF333 domain-containing protein YdbJ	107.329	-0.837055	0.220045	-3.80402	0.000142369	0.00109909		128.211	155.352	190.121	84.6609	88.9757	91.0018
cds-NP_416962.1	2582903	2583478	-	nudK	GDP-mannose hydrolase	37.6486	-0.837527	0.290513	-2.88292	0.00394001	0.0184854		62.4445	42.4565	55.0138	20.5239	37.0732	32.5535
cds-NP_418368.1	4122380	4123339	-	ftsN	cell division protein FtsN	236.89	-0.84045	0.135308	-6.21138	5.2521e-10	1.15546e-08		370.017	337.723	387.523	205.239	196.488	210.118
cds-NP_417004.1	2634232	2635602	+	xseA	exodeoxyribonuclease VII subunit XseA	72.1429	-0.840739	0.337656	-2.48993	0.0127769	0.047798		134.189	70.4393	74.4304	55.5855	53.7561	47.3505
cds-NP_415163.2	661637	662278	-	lipB	lipoyl(octanoyl) transferase	46.1257	-0.8428	0.239305	-3.52187	0.000428518	0.00277784		61.7802	66.5796	71.1943	37.6271	38.9269	34.773
cds-NP_418002.2	3708784	3710475	-	eptB	Kdo2-lipid A phosphoethanolamine 7''-transferase	113.618	-0.842812	0.179881	-4.6854	2.79418e-06	3.45892e-05		150.133	186.23	166.659	86.3713	101.024	92.4815
cds-gnl|b4271|CDS5151	4496750	4497940	+	intB	KpLE2 phage-like element%3B putative integrase	61.9447	-0.843286	0.235279	-3.58419	0.000338127	0.00226449		73.7377	67.5445	69.5762	30.7858	39.8537	46.6107
cds-gnl|b2641|CDS3158	2772167	2773182	-	yfjV	CP4-57 prophage%3B putative arsenite transporter%2C N-terminal fragment	25.9853	-0.844171	0.308971	-2.7322	0.00629131	0.0269283		44.5083	28.9476	33.9791	22.2342	23.1708	15.5369
cds-NP_417503.1	3175425	3176006	-	yqiA	esterase YqiA	59.3238	-0.849642	0.260848	-3.25723	0.00112506	0.00635239		64.4374	93.5974	87.3748	38.4822	41.7074	54.749
cds-gnl|b2681|CDS3200	2808316	2809493	+	ygaY	putative transporter YgaY%2C N-terminal fragment	25.8753	-0.850195	0.335606	-2.53331	0.0112992	0.043339		30.5579	31.8424	23.4617	11.9723	19.4634	16.2767
cds-NP_416416.2	1987507	1987758	-	yecJ	DUF2766 domain-containing protein YecJ	38.9127	-0.850781	0.314236	-2.70746	0.00677999	0.0288455		31.8866	60.7901	71.1943	26.51	27.8049	35.5129
cds-NP_417683.1	3362807	3365188	+	yhcD	putative fimbrial usher protein YhcD	41.0525	-0.855932	0.265876	-3.21929	0.00128507	0.00710472		72.409	56.9304	46.1145	41.0477	25.9512	30.3339
cds-NP_416681.1	2270726	2272282	+	pdeN	putative c-di-GMP phosphodiesterase PdeN	72.3858	-0.856545	0.196732	-4.35386	1.3376e-05	0.000137647		114.924	116.756	114.073	59.8613	66.7318	64.3671
cds-NP_416680.1	2269979	2270545	+	mepS	peptidoglycan DD-endopeptidase/peptidoglycan LD-carboxypeptidase	1049.1	-0.856945	0.158054	-5.42183	5.89914e-08	9.82264e-07		1321.3	1685.72	1755.59	873.975	889.757	864.887
cds-NP_418276.1	4017333	4018760	+	rmuC	putative recombination limiting protein RmuC	110.112	-0.857409	0.250653	-3.42071	0.00062459	0.00382134		104.96	194.914	205.493	79.53	99.1708	99.1401
cds-YP_026264.1	4007757	4008377	+	rhtC	L-threonine exporter	37.6455	-0.858033	0.275525	-3.11418	0.00184459	0.00965735		48.4941	39.5618	59.8679	32.4961	25.9512	23.6753
cds-NP_414988.1	475982	476371	-	atl	DNA base-flipping protein	22.0708	-0.858147	0.346801	-2.47446	0.0133437	0.0493722		45.1726	24.123	29.1249	20.5239	16.6829	17.7564
cds-NP_416678.1	2267829	2268815	+	yeiR	zinc-binding GTPase YeiR	61.2543	-0.859016	0.235326	-3.65032	0.000261911	0.0018351		108.281	98.422	70.3852	53.02	47.2683	52.5295
cds-YP_002791247.1	2153349	2153408	-	ibsA	toxic peptide IbsA	313.232	-0.867245	0.235664	-3.68	0.000233232	0.00167564		457.705	405.267	493.506	257.403	240.049	246.371
cds-NP_416321.1	1890572	1891267	-	tsaB	N(6)-L-threonylcarbamoyladenine synthase%2C TsaB subunit	78.6412	-0.871091	0.310956	-2.80133	0.00508929	0.0226987		88.3523	115.791	105.173	44.4684	62.0976	62.1475
cds-NP_417119.1	2765918	2766991	+	rnlA	CP4-57 prophage%3B RNase LS%2C toxin of the RnlAB toxin-antitoxin system	70.4784	-0.872	0.205424	-4.24489	2.18702e-05	0.000214956		95.6597	102.282	87.3748	51.3097	50.9757	53.2693
cds-NP_418064.1	3781741	3782562	-	cysE	serine acetyltransferase	183.018	-0.875315	0.169708	-5.15779	2.49884e-07	3.6969e-06		245.128	270.178	250.798	135.115	139.951	142.052
cds-NP_417624.1	3299966	3300268	+	yhbQ	DNA damage response nuclease YhbQ	23.8226	-0.875396	0.319984	-2.73575	0.0062238	0.0266932		33.2152	37.6319	27.5069	17.1032	19.4634	17.0166
cds-NP_415726.1	1262026	1262877	-	ispE	4-(cytidine 5'-diphospho)-2-C-methyl-D-erythritol kinase	180.263	-0.876974	0.164248	-5.33933	9.3291e-08	1.47254e-06		204.605	242.195	250.798	124.854	126.976	127.254
cds-NP_416471.1	2032384	2033079	-	yedJ	putative HD superfamily phosphohydrolase YedJ	36.5364	-0.883255	0.264819	-3.33532	0.000852019	0.00499678		45.8369	34.7372	42.8784	20.5239	23.1708	23.6753
cds-NP_414559.1	16751	16960	-	mokC	regulatory protein MokC	39.4993	-0.885671	0.266531	-3.32296	0.000890683	0.00520915		67.7589	52.1058	50.9686	28.2203	29.6586	34.773
cds-NP_417930.2	3610516	3611733	-	yhhS	putative transporter YhhS	70.6126	-0.886272	0.232103	-3.81845	0.000134293	0.00105205		117.582	86.8429	85.7567	51.3097	61.1708	45.8708
cds-NP_416922.1	2544752	2545609	-	murR	DNA-binding transcriptional dual regulator MurR	21.8496	-0.888481	0.335613	-2.64734	0.00811283	0.0330586		31.8866	34.7372	45.3054	16.2481	25.9512	18.4963
cds-NP_414557.1	15445	16557	+	insL-1	IS186/IS421 transposase	121.31	-0.890081	0.186606	-4.76984	1.84375e-06	2.37229e-05		150.797	188.16	162.614	99.1987	82.4879	88.0423
cds-NP_416871.1	2484374	2487967	+	evgS	sensory histidine kinase EvgS	40.9637	-0.892136	0.315842	-2.82462	0.00473361	0.0214046		73.0734	52.1058	70.3852	40.1926	25.9512	39.2121
cds-NP_416135.1	1696462	1697052	-	uidR	DNA-binding transcriptional repressor UidR	106.531	-0.895306	0.262163	-3.41507	0.000637646	0.00389561		94.9954	171.756	182.031	78.6748	88.0489	73.9852
cds-NP_414686.3	159186	160112	-	gluQ	glutamyl-Q tRNA(Asp) synthetase	41.4098	-0.897018	0.341716	-2.62504	0.008664	0.0348365		33.8795	82.0183	68.7672	32.4961	27.8049	37.7324
cds-NP_415764.4	1306821	1307150	-	yciU	DUF440 domain-containing protein YciU	54.9681	-0.897932	0.223952	-4.00948	6.08518e-05	0.000518829		69.0875	74.299	67.9582	38.4822	44.4878	31.0738
cds-NP_416974.4	2599906	2600478	+	gcvR	putative transcriptional regulator GcvR	68.1823	-0.89805	0.219074	-4.09929	4.14411e-05	0.000373586		118.246	91.6675	80.9026	51.3097	53.7561	51.7896
cds-NP_415112.1	605951	606199	-	ybdJ	DUF1158 domain-containing protein YbdJ	55.4649	-0.899498	0.23344	-3.85323	0.000116571	0.000928628		83.0379	73.334	82.5206	38.4822	38.9269	50.3099
cds-NP_415634.1	1175427	1176626	+	lolC	lipoprotein release complex - inner membrane subunit	142.569	-0.903321	0.156914	-5.75681	8.57182e-09	1.63211e-07		215.234	195.879	181.222	107.75	101.951	107.278
cds-NP_415825.4	1370216	1371895	+	ycjM	glucosylglycerate phosphorylase	15.1701	-0.903645	0.352094	-2.56648	0.0102735	0.0398733		26.5721	33.7723	30.743	12.8274	19.4634	16.2767
cds-NP_418468.3	4257742	4259121	+	dinF	DNA damage-inducible protein F	49.2776	-0.90745	0.250686	-3.61987	0.000294752	0.00202184		53.1443	61.755	64.7221	26.51	39.8537	29.5941
cds-NP_416898.3	2518813	2519205	+	yfeD	putative DNA-binding transcriptional regulator YfeD	46.4848	-0.913436	0.242699	-3.76365	0.000167448	0.00126317		60.4516	80.0885	71.1943	39.3374	37.0732	35.5129
cds-NP_417815.1	3485414	3485818	-	yhfA	OsmC family protein	109.123	-0.913992	0.186459	-4.90184	9.49441e-07	1.26374e-05		162.09	180.44	163.423	100.054	80.6342	87.3025
cds-NP_417321.2	2984411	2985592	-	yqeF	putative acyltransferase	387.71	-0.914301	0.215463	-4.24343	2.20125e-05	0.000215361		424.49	644.568	618.096	276.217	337.366	281.144
cds-YP_001165325.1	2590807	2590866	-	ypfM	uncharacterized protein YpfM	120.214	-0.914482	0.161661	-5.6568	1.54225e-08	2.79845e-07		166.74	157.282	160.996	92.3574	75.0732	89.522
cds-NP_417345.1	3004008	3005786	-	ygeV	putative sigma(54)-dependent transcriptional regulator YgeV	119.243	-0.922825	0.26348	-3.50244	0.00046101	0.00294353		156.776	192.984	202.256	88.0816	107.512	95.4409
cds-NP_418569.1	4373365	4374234	-	yjeJ	protein YjeJ	27.3731	-0.924082	0.285134	-3.24087	0.00119167	0.00667521		48.4941	41.4916	33.9791	17.9584	22.2439	25.155
cds-NP_418760.1	4570162	4571574	-	yjiR	fused putative DNA-binding transcriptional regulator/putative aminotransferase YjiR	48.3963	-0.926478	0.301763	-3.07021	0.00213905	0.0110492		92.3381	66.5796	63.913	37.6271	36.1464	43.6512
cds-NP_418693.1	4498595	4499500	+	insD-6	KpLE2 phage-like element%3B IS2 insertion element protein InsB	55.2562	-0.928952	0.239882	-3.87254	0.000107706	0.000864496		90.3452	81.0534	72.8123	42.7581	50.9757	35.5129
cds-NP_415736.2	1272507	1273202	+	chaC	glutathione-specific gamma-glutamylcyclotransferase	21.7174	-0.93759	0.373724	-2.50877	0.0121151	0.0458473		31.2223	27.9827	22.6527	16.2481	8.34147	17.7564
cds-NP_418271.1	4011076	4011975	+	bioP	biotin transporter	16.6225	-0.939458	0.373831	-2.51306	0.011969	0.0454159		21.922	21.2283	17.7986	12.8274	11.122	8.13837
cds-NP_418103.4	3818874	3819491	+	yicG	conserved inner membrane protein YicG	65.1646	-0.942306	0.231583	-4.06898	4.72199e-05	0.000417699		140.168	102.282	90.6109	59.0061	50.9757	63.6272
cds-NP_417289.2	2942918	2943145	-	ygdI	DUF903 domain-containing lipoprotein YgdI	18.6183	-0.945641	0.363672	-2.60025	0.00931546	0.0370351		24.5792	23.1581	21.0347	11.9723	11.122	12.5775
cds-NP_415593.1	1131854	1132549	+	flgD	flagellar biosynthesis%2C initiation of hook assembly	25.7306	-0.948229	0.310311	-3.05574	0.00224506	0.011492		51.8156	43.4215	41.2603	24.7997	24.0976	22.1955
cds-YP_026182.1	2839524	2840981	+	ascF	beta-glucoside specific PTS enzyme IIBC component	20.3221	-0.948747	0.339318	-2.79604	0.00517326	0.0229933		30.5579	29.9126	25.8888	15.3929	12.0488	17.0166
cds-NP_416039.1	1610907	1611854	-	dgcF	putative diguanylate cyclase DgcF	32.7603	-0.950758	0.301487	-3.15356	0.0016129	0.00863605		43.1797	41.4916	38.0242	18.8135	16.6829	27.3745
cds-gnl|b2969|CDS3542	3111128	3111988	-	yghE	putative type II secretion system L-type protein	137.173	-0.952408	0.20768	-4.58593	4.51966e-06	5.18662e-05		142.161	219.037	211.156	90.6471	106.585	97.6604
cds-NP_418711.1	4514353	4516677	-	fecA	ferric citrate outer membrane transporter	356.675	-0.959164	0.138837	-6.90855	4.89622e-12	1.34996e-10		407.882	492.11	419.884	241.155	216.878	219.736
cds-NP_418136.2	3860283	3861176	+	yidL	putative DNA-binding transcriptional regulator YidL	13.542	-0.959513	0.368292	-2.6053	0.00917931	0.0365623		22.5863	20.2634	25.0798	10.2619	12.9756	11.8376
cds-NP_416308.4	1877715	1878740	+	dgcP	diguanylate cyclase DgcP	52.7176	-0.961542	0.262182	-3.66746	0.000244968	0.00173645		67.0946	106.141	76.8574	42.7581	49.122	36.2527
cds-NP_418798.1	4617323	4618102	+	deoC	deoxyribose-phosphate aldolase	101.728	-0.965003	0.227595	-4.24001	2.23514e-05	0.00021817		182.683	184.3	189.312	84.6609	106.585	93.9612
cds-NP_414923.1	406979	407170	+	yaiA	protein YaiA	38.1956	-0.965966	0.348987	-2.76791	0.00564163	0.0245686		55.1372	40.5267	46.1145	33.3513	14.8293	24.4151
cds-NP_418565.1	4369156	4370412	-	yjeH	L-methionine/branched chain amino acid exporter	44.1417	-0.97339	0.260307	-3.7394	0.000184461	0.00136927		75.7306	59.8251	52.5867	30.7858	29.6586	35.5129
cds-NP_415606.1	1146794	1147315	+	yceD	DUF177 domain-containing protein YceD	1049.57	-0.975532	0.29731	-3.28119	0.00103371	0.00588354		1195.08	1737.82	1582.45	730.308	796.147	769.446
cds-NP_417273.1	2924735	2925280	-	syd	SecY-interacting protein	61.8478	-0.975855	0.229456	-4.2529	2.11018e-05	0.000208854		122.232	82.9832	90.6109	51.3097	40.7805	58.4483
cds-NP_415114.1	608065	609177	+	insL-2	IS186/IS421 transposase	110.309	-0.983969	0.181796	-5.4125	6.21517e-08	1.02683e-06		133.525	172.721	182.84	85.5161	77.8537	82.8634
cds-NP_418070.6	3786838	3788097	+	envC	murein hydrolase activator EnvC	147.217	-0.984915	0.210681	-4.67491	2.94077e-06	3.59841e-05		168.733	209.388	239.472	106.895	101.024	103.579
cds-NP_418542.1	4340720	4341628	-	melR	DNA-binding transcriptional dual regulator MelR	38.4256	-0.98539	0.341906	-2.88205	0.00395099	0.018496		31.8866	61.755	59.8679	22.2342	24.0976	30.3339
cds-NP_418422.1	4194204	4196099	-	thiC	phosphomethylpyrimidine synthase	16.545	-0.987303	0.37783	-2.61309	0.0089728	0.0358743		24.5792	21.2283	22.6527	14.5377	5.56098	14.0572
cds-NP_414924.1	407428	408105	+	aroM	protein AroM	20.9493	-0.990337	0.352586	-2.80878	0.00497293	0.0222733		25.9078	37.6319	32.361	23.0893	14.8293	10.3579
cds-NP_417424.1	3093500	3093916	+	yqgF	ribonuclease H-like domain containing nuclease	34.0375	-0.992618	0.284367	-3.49063	0.000481889	0.00305388		57.1301	48.2461	41.2603	24.7997	30.5854	19.2361
cds-NP_414824.1	305174	306817	-	ecpD	fimbrial adhesin EcpD	16.493	-0.993161	0.368687	-2.69378	0.00706476	0.0297294		27.2364	19.2984	20.2256	10.2619	8.34147	14.797
cds-NP_416628.1	2211726	2212196	-	yehS	conserved protein YehS	44.1163	-0.994489	0.26438	-3.76158	0.000168842	0.00127111		69.0875	66.5796	62.295	33.3513	21.3171	43.6512
cds-NP_417856.1	3525589	3526149	-	nudE	ADP-sugar diphosphatase NudE	131.082	-0.998921	0.179083	-5.57798	2.43334e-08	4.28711e-07		202.612	196.844	185.267	99.1987	86.1952	106.539
cds-NP_414622.1	88028	89032	+	cra	DNA-binding transcriptional dual regulator Cra	202.355	-1.00153	0.228982	-4.37384	1.22081e-05	0.00012736		246.456	368.6	355.971	147.943	162.195	173.865
cds-YP_026290.1	4594937	4595851	-	lgoR	putative DNA-binding transcriptional regulator LgoR	39.2321	-1.00439	0.300031	-3.34762	0.000815099	0.00483368		46.5012	57.8953	57.4408	20.5239	34.2927	25.8948
cds-NP_417687.1	3367827	3368954	+	yhcG	DUF1016 domain-containing protein YhcG	17.4264	-1.00851	0.381888	-2.64085	0.00826988	0.0336018		23.9149	20.2634	29.1249	9.40677	12.9756	14.0572
cds-NP_416058.1	1628352	1629038	+	ydfH	DNA-binding transcriptional repressor YdfH	38.1223	-1.01263	0.276495	-3.66239	0.000249871	0.00176264		58.4587	50.1759	56.6318	34.2064	19.4634	28.1144
cds-NP_418168.2	3893881	3894630	+	yieE	putative phosphopantetheinyl transferase	56.0718	-1.01348	0.246193	-4.11658	3.84534e-05	0.00034813		77.7235	62.7199	63.104	29.0755	33.3659	38.4723
cds-NP_416740.1	2348822	2349472	-	inaA	putative lipopolysaccharide kinase InaA	53.719	-1.01354	0.214675	-4.72127	2.34376e-06	2.93769e-05		71.0804	79.1236	73.6213	35.0616	35.2195	39.952
cds-NP_417354.1	3016060	3019158	+	ygfK	putative oxidoreductase%2C Fe-S subunit	25.8527	-1.01571	0.316861	-3.20555	0.00134806	0.00740472		31.2223	40.5267	38.0242	19.6687	14.8293	19.2361
cds-NP_416810.1	2424517	2425233	-	hisM	lysine/arginine/ornithine ABC transporter/histidine ABC transporter%2C membrane subunit HisM	23.6349	-1.01811	0.344899	-2.95191	0.00315812	0.0153672		35.8724	27.9827	26.6979	13.6826	15.7561	15.5369
cds-NP_418308.1	4060447	4061157	+	yihL	putative transcriptional regulator YihL	18.5852	-1.01907	0.390546	-2.60934	0.00907169	0.0362015		17.9362	29.9126	36.4062	11.9723	18.5366	11.0978
cds-NP_416895.2	2514331	2515443	+	insL-3	putative IS186/IS421 transposase	118.643	-1.02534	0.175618	-5.8385	5.26716e-09	1.0402e-07		167.404	196.844	194.975	96.6332	81.561	95.4409
cds-NP_417031.1	2666707	2667846	-	hcaT	putative 3-phenylpropionate transporter	48.8734	-1.02802	0.255669	-4.02089	5.79786e-05	0.00050036		65.1017	69.4743	72.0033	37.6271	26.8781	36.2527
cds-NP_417233.1	2876581	2877618	+	iap	alkaline phosphatase isozyme conversion protein	20.1697	-1.02848	0.326528	-3.14975	0.0016341	0.00869473		32.5509	25.088	29.934	11.9723	14.8293	16.2767
cds-NP_417078.4	2719223	2719921	+	yfiP	conserved protein YfiP	20.1176	-1.03356	0.37543	-2.753	0.00590512	0.0255068		20.5934	29.9126	28.3159	10.2619	12.9756	14.797
cds-NP_415073.1	567138	568004	+	insF-3	DLP12 prophage%3B IS3 element protein InsF	16.8424	-1.03372	0.372112	-2.77799	0.0054696	0.0239669		22.5863	17.3686	26.6979	12.8274	12.9756	7.39852
cds-NP_415592.1	1131438	1131842	+	flgC	flagellar basal-body rod protein FlgC	16.1128	-1.03925	0.38927	-2.66975	0.00759076	0.0313408		19.2648	37.6319	29.1249	16.2481	16.6829	8.87822
cds-NP_417992.1	3695997	3696185	-	yhjR	PF10945 family protein YhjR	28.148	-1.06314	0.408022	-2.60559	0.00917158	0.0365623		52.48	39.5618	32.361	24.7997	14.8293	19.976
cds-NP_415281.1	792316	793788	-	modF	ABC family protein ModF	103.126	-1.06349	0.17059	-6.23417	4.54182e-10	1.0044e-08		171.39	149.563	156.951	75.2542	70.4391	82.8634
cds-NP_414985.1	472966	474252	+	amtB	ammonia/ammonium transporter	15.5523	-1.06655	0.376818	-2.83042	0.00464871	0.0211559		19.2648	25.088	24.2708	11.1171	11.122	10.3579
cds-NP_418446.1	4230354	4231226	+	rluF	23S rRNA pseudouridine(2604) and tRNA(Tyr) pseudouridine(35) synthase	66.6358	-1.06683	0.215402	-4.95275	7.31712e-07	9.95785e-06		108.281	87.8079	132.68	54.7303	50.0488	52.5295
cds-gnl|b4573|CDS1516	1294426	1295322	-	insZ	putative transposase InsZ	16.5641	-1.06757	0.430741	-2.47844	0.0131957	0.0489178		17.2719	28.9476	16.1805	8.55161	4.63415	15.5369
cds-NP_417623.1	3299472	3299915	-	yhbP	putative FMN binding protein YhbP	16.6659	-1.06891	0.400415	-2.66949	0.00759655	0.0313408		29.8936	30.8775	19.4166	11.9723	12.0488	14.0572
cds-YP_026230.1	3736353	3737177	-	bax	putative glycoside hydrolase Bax	316.019	-1.06958	0.141638	-7.55152	4.30208e-14	1.52222e-12		496.234	522.987	551.756	236.88	266.927	244.891
cds-NP_418723.1	4528111	4528917	-	sgcQ	KpLE2 phage-like element%3B putative nucleoside triphosphatase	24.5532	-1.07002	0.325507	-3.28723	0.00101177	0.00579756		37.8653	21.2283	32.361	16.2481	13.9025	14.0572
cds-NP_417433.1	3100904	3101623	-	yggN	putative EcfF	99.3373	-1.07172	0.229137	-4.67717	2.90854e-06	3.56927e-05		101.638	149.563	160.996	62.4268	63.9513	68.8062
cds-gnl|b4490|CDS1258	1081356	1082185	+	efeU	inactive ferrous iron permease EfeU%2C N-terminal fragment	44.9515	-1.07557	0.28744	-3.74187	0.000182653	0.00135822		40.5225	58.8602	62.295	25.6548	21.3171	28.8542
cds-NP_417520.1	3190632	3191696	+	yqiI	putative fimbrial protein YqiI	19.9722	-1.07775	0.320263	-3.36519	0.000764917	0.00458087		33.8795	28.9476	29.934	15.3929	13.9025	14.797
cds-NP_417033.1	2669032	2670393	+	hcaE	putative 3-phenylpropionate/cinnamate dioxygenase subunit alpha	14.0881	-1.07916	0.380908	-2.83313	0.00460941	0.0210814		29.8936	20.2634	22.6527	10.2619	10.1951	14.0572
cds-NP_417278.4	2931055	2931810	+	ygdG	flap endonuclease	50.5759	-1.08523	0.26131	-4.15303	3.28099e-05	0.00030351		63.7731	89.7377	84.9477	31.641	36.1464	43.6512
cds-NP_417804.1	3475332	3475718	-	tusD	sulfurtransferase complex subunit TusD	25.2695	-1.0861	0.301209	-3.60581	0.000311179	0.00211403		45.8369	35.7021	33.9791	15.3929	17.6098	21.4557
cds-NP_418513.4	4312101	4312991	-	alsR	DNA-binding transcriptional repressor AlsR	76.1283	-1.08698	0.245543	-4.42684	9.56242e-06	0.000102328		122.896	139.914	139.961	61.5716	60.244	67.3265
cds-NP_416111.1	1667344	1668564	-	mlc	DNA-binding transcriptional repressor Mlc	327.206	-1.08876	0.309071	-3.5227	0.000427172	0.00277335		501.549	410.092	499.978	214.645	240.049	209.378
cds-NP_415402.1	922913	923233	+	clpS	specificity factor for ClpA-ClpP chaperone-protease complex	116.417	-1.08912	0.290082	-3.75454	0.000173659	0.00130506		184.012	110.001	141.58	65.8474	72.2927	67.3265
cds-NP_417932.1	3612969	3613556	+	acpT	holo-[acyl carrier protein] synthase 2	81.8999	-1.09002	0.203226	-5.36359	8.15845e-08	1.31215e-06		114.924	120.615	108.409	47.0339	56.5366	57.7084
cds-NP_414979.1	465612	467312	-	ybaE	putative protein YbaE	57.4605	-1.09105	0.246018	-4.43482	9.21494e-06	9.98128e-05		69.0875	89.7377	90.6109	43.6132	35.2195	37.7324
cds-NP_414659.1	129407	131260	-	yacH	DUF3300 domain-containing protein YacH	25.938	-1.09184	0.339512	-3.21592	0.00130029	0.00717948		28.565	43.4215	31.552	16.2481	13.9025	17.7564
cds-NP_416190.1	1754932	1755141	-	fumD	fumarase D	36.1509	-1.09254	0.31761	-3.43987	0.000581991	0.00361806		51.1513	48.2461	47.7325	19.6687	17.6098	31.0738
cds-NP_415441.1	973537	974322	+	cmoM	tRNA cmo(5)U34 methyltransferase	128.884	-1.09277	0.165316	-6.61018	3.83865e-11	9.81862e-10		187.998	198.774	214.392	84.6609	93.6098	102.839
cds-NP_418752.1	4561497	4562675	-	yjiJ	putative transporter YjiJ	20.3147	-1.09551	0.35033	-3.12709	0.00176548	0.0092775		29.2293	21.2283	21.8437	11.9723	11.122	11.0978
cds-NP_418560.1	4365018	4365356	-	cutA	copper binding protein CutA	29.1966	-1.10336	0.296656	-3.71932	0.000199762	0.00145988		53.1443	37.6319	41.2603	20.5239	14.8293	25.8948
cds-NP_414838.2	318676	320001	-	rclA	putative pyridine nucleotide-disulfide oxidoreductase RclA	19.8391	-1.10433	0.410687	-2.68897	0.00716733	0.0299827		26.5721	39.5618	27.5069	14.5377	13.9025	14.797
cds-NP_415545.1	1094275	1095141	-	insF-4	IS3 element protein InsF	21.936	-1.1064	0.33589	-3.29394	0.00098792	0.0056916		31.2223	31.8424	32.361	12.8274	17.6098	14.0572
cds-NP_416425.1	1995818	1996042	+	yecF	DUF2594 domain-containing protein YecF	38.9839	-1.11752	0.344981	-3.23937	0.00119796	0.00668401		37.8653	67.5445	56.6318	23.0893	25.9512	25.155
cds-NP_417065.1	2707322	2707801	-	rseC	protein RseC	56.6499	-1.1237	0.287056	-3.91455	9.05732e-05	0.000738146		100.974	67.5445	54.2047	39.3374	26.8781	36.2527
cds-NP_417042.1	2676850	2678361	-	yphE	putative ABC transporter ATP-binding protein YphE	10.5643	-1.12472	0.426132	-2.63937	0.00830594	0.0336518		18.6005	18.3335	16.1805	7.69645	11.122	5.91881
cds-NP_414782.1	264748	265206	-	yafX	CP4-6 prophage%3B protein YafX	19.444	-1.12616	0.370649	-3.03836	0.00237872	0.0120958		29.8936	25.088	34.7881	12.8274	18.5366	10.3579
cds-NP_414939.1	425011	426081	+	queA	tRNA preQ1(34) S-adenosylmethionine ribosyltransferase-isomerase	109.855	-1.13073	0.295279	-3.82935	0.000128482	0.00101212		124.889	189.125	161.805	70.9784	69.5123	76.2047
cds-NP_418709.1	4512411	4513409	-	fecC	ferric citrate ABC transporter membrane subunit FecC	72.1085	-1.13281	0.235324	-4.81384	1.48055e-06	1.94625e-05		76.3949	112.896	104.364	41.0477	45.4147	46.6107
cds-NP_418685.1	4490141	4491139	-	idnR	DNA-binding transcriptional dual regulator IdnR	25.2349	-1.13481	0.319334	-3.55368	0.000379883	0.00252029		46.5012	44.3864	38.8332	22.2342	17.6098	19.2361
cds-NP_416593.1	2170532	2171398	+	insF-5	IS3 element protein InsF	16.9333	-1.13759	0.440574	-2.58207	0.00982093	0.0385751		27.2364	27.9827	17.7986	15.3929	13.9025	4.43911
cds-NP_417911.4	3592724	3593437	-	livF	branched chain amino acid/phenylalanine ABC transporter ATP binding subunit LivF	14.3138	-1.13895	0.428589	-2.65743	0.00787382	0.0322705		14.6147	18.3335	18.6076	6.84129	7.41464	8.87822
cds-NP_417968.1	3656995	3657567	+	hdeD	acid-resistance membrane protein	13.8188	-1.14479	0.431724	-2.65168	0.00800932	0.0326682		19.9291	18.3335	13.7534	9.40677	10.1951	4.43911
cds-NP_416325.1	1894552	1894731	-	yoaH	UFP0181 family protein YoaH	30.3963	-1.14655	0.295452	-3.88066	0.000104172	0.000837713		37.201	47.2812	41.2603	21.379	14.8293	19.976
cds-NP_418729.1	4536614	4537594	-	nanS	N-acetyl-9-O-acetylneuraminate esterase	28.9378	-1.14773	0.3711	-3.09278	0.00198288	0.0103052		45.1726	31.8424	31.552	16.2481	17.6098	15.5369
cds-NP_418789.1	4607803	4608216	+	holD	DNA polymerase III subunit psi	40.7821	-1.15851	0.266863	-4.3412	1.41706e-05	0.000145335		58.4587	70.4393	56.6318	28.2203	22.2439	31.8136
cds-NP_415170.4	668719	669036	-	rsfS	ribosomal silencing factor RsfS	60.361	-1.16234	0.249501	-4.65867	3.18266e-06	3.87209e-05		88.3523	77.1937	95.465	34.2064	43.561	39.2121
cds-NP_415738.2	1273784	1275178	+	ychO	putative invasin YchO	21.7416	-1.16282	0.338615	-3.43405	0.000594626	0.00368044		41.1868	28.9476	31.552	13.6826	15.7561	16.2767
cds-NP_416937.2	2558858	2560066	+	intZ	CPZ-55 prophage%3B putative phage integrase IntZ	60.1611	-1.16386	0.220314	-5.28275	1.27262e-07	1.97932e-06		106.953	92.6325	78.4755	41.0477	44.4878	39.2121
cds-YP_025309.2	1958520	1959266	-	cutC	protein CutC	47.7212	-1.16933	0.293986	-3.9775	6.96423e-05	0.000585547		94.9954	48.2461	63.104	33.3513	29.6586	29.5941
cds-NP_418018.1	3725887	3726882	+	wecH	O-acetyltransferase WecH	19.2233	-1.17418	0.351958	-3.33613	0.000849542	0.00498915		31.8866	26.0529	27.5069	12.8274	9.2683	15.5369
cds-NP_414704.4	182463	183620	+	cdaR	DNA-binding transcriptional activator CdaR	70.5878	-1.17592	0.293339	-4.00874	6.10449e-05	0.000519432		69.0875	109.036	108.409	36.7719	43.561	45.8708
cds-NP_418360.1	4114569	4115579	-	glpX	fructose-1%2C6-bisphosphatase 2	123.5	-1.18063	0.30049	-3.92901	8.52976e-05	0.000697829		229.849	255.704	228.954	88.9367	112.146	113.937
cds-NP_418133.1	3856415	3856864	+	yidI	putative inner membrane protein	10.2291	-1.18498	0.479148	-2.4731	0.0133948	0.0494854		22.5863	9.64921	13.7534	4.27581	6.48781	9.61807
cds-NP_417984.1	3680444	3681940	-	yhjJ	peptidase M16 family protein	106.865	-1.18909	0.184754	-6.43607	1.22608e-10	2.90834e-09		165.411	149.563	165.85	64.9922	76.9269	69.5461
cds-NP_418547.1	4347404	4348744	-	dcuB	anaerobic C4-dicarboxylate transporter DcuB	15.1677	-1.19072	0.412834	-2.88427	0.00392326	0.0184476		15.279	20.2634	16.1805	7.69645	6.48781	8.13837
cds-YP_009518739.1	257923	258426	-	insB9	IS1 transposase B	20.5793	-1.19762	0.391419	-3.0597	0.00221561	0.0113617		29.2293	41.4916	28.3159	11.1171	12.9756	18.4963
cds-NP_416457.4	2021504	2021869	+	fliO	flagellar biosynthesis protein FliO	10.5677	-1.19995	0.416281	-2.88254	0.00394477	0.0184873		26.5721	23.1581	20.2256	8.55161	8.34147	13.3173
cds-NP_414945.1	431129	432013	-	tsx	nucleoside-specific channel-forming protein Tsx	1405.97	-1.20402	0.18538	-6.4949	8.30882e-11	2.03926e-09		2637.28	2820.47	2885.79	1017.64	1419.9	1184.5
cds-NP_415211.2	711605	711898	-	ybfE	LexA-regulated protein	37.4952	-1.21232	0.292559	-4.14385	3.41525e-05	0.000313878		49.8227	55.9654	46.9235	13.6826	26.8781	25.155
cds-NP_415677.1	1210346	1211179	+	mcrA	e14 prophage%3B 5-methylcytosine-specific restriction enzyme McrA	14.2276	-1.21316	0.376482	-3.22236	0.00127138	0.0070382		31.2223	23.1581	22.6527	13.6826	11.122	8.87822
cds-NP_417651.1	3331770	3332735	-	yhbE	inner membrane protein YhbE	134.478	-1.21443	0.469945	-2.58419	0.00976092	0.0384105		79.7164	233.511	156.142	65.8474	61.1708	74.725
cds-NP_417094.1	2741875	2742393	+	yfiR	DUF4154 domain-containing protein YfiR	39.8268	-1.22113	0.306611	-3.98268	6.81417e-05	0.000575208		45.8369	49.211	47.7325	22.2342	22.2439	17.0166
cds-NP_417386.1	3055612	3055941	+	zapA	cell division protein ZapA	274.513	-1.22139	0.199291	-6.12869	8.8607e-10	1.90013e-08		437.112	331.933	345.454	177.018	153.854	147.97
cds-NP_416630.1	2212959	2214644	-	btsS	high-affinity pyruvate receptor	145.61	-1.22213	0.278789	-4.3837	1.1668e-05	0.000122934		168.733	274.038	292.867	91.5022	113.073	110.238
cds-NP_416172.1	1734435	1735250	+	mepH	peptidoglycan DD-endopeptidase MepH	72.6864	-1.22583	0.241003	-5.08637	3.64989e-07	5.23562e-06		93.6668	127.37	122.163	55.5855	40.7805	49.5701
cds-NP_417281.1	2934235	2935551	+	fucP	L-fucose:H(+) symporter	23.7003	-1.22608	0.373087	-3.28632	0.00101507	0.00580862		21.922	31.8424	40.4513	12.8274	13.9025	13.3173
cds-YP_588456.1	1908925	1909164	+	yobH	protein YobH	34.3302	-1.22925	0.30624	-4.01402	5.96923e-05	0.000510995		56.4658	77.1937	50.9686	25.6548	33.3659	19.976
cds-NP_414806.1	288404	289162	-	xynR	CP4-6 prophage%3B DNA-binding transcriptional repressor XynR	32.97	-1.23829	0.310422	-3.98904	6.63409e-05	0.000561122		63.7731	45.3513	46.9235	30.7858	22.2439	14.0572
cds-NP_416088.1	1647934	1648341	+	dicA	DNA-binding transcriptional dual regulator DicA	55.0454	-1.23912	0.23188	-5.34381	9.10115e-08	1.44732e-06		83.0379	92.6325	70.3852	39.3374	38	27.3745
cds-NP_418195.2	3922060	3922440	-	atpI	ATP synthase accessory factor	223.109	-1.25026	0.229416	-5.44974	5.04444e-08	8.53335e-07		305.579	412.986	370.534	114.592	177.025	165.727
cds-NP_418125.1	3850136	3850726	-	uhpA	DNA-binding transcriptional activator UhpA	45.009	-1.25172	0.327936	-3.81695	0.000135111	0.0010565		41.1868	88.7728	65.5311	22.2342	28.7317	30.3339
cds-NP_418514.1	4313350	4313799	+	rpiB	allose-6-phosphate isomerase/ribose-5-phosphate isomerase B	28.4072	-1.2558	0.300709	-4.17614	2.96496e-05	0.000277908		44.5083	67.5445	63.104	21.379	29.6586	22.1955
cds-NP_417915.1	3596451	3597560	-	livK	L-leucine/L-phenylalanine ABC transporter periplasmic binding protein	20.5784	-1.25668	0.335675	-3.74376	0.000181288	0.00135281		36.5367	35.7021	23.4617	12.8274	14.8293	12.5775
cds-NP_417737.1	3422436	3423194	+	yhdZ	putative ABC transporter ATP-binding subunit YhdZ	26.8206	-1.26704	0.362504	-3.49524	0.000473627	0.00301051		44.5083	42.4565	43.6874	17.9584	19.4634	17.0166
cds-NP_416458.1	2021869	2022606	+	fliP	flagellar biosynthesis protein FliP	13.9777	-1.2672	0.389504	-3.25338	0.0011404	0.00642193		31.8866	34.7372	24.2708	9.40677	16.6829	11.8376
cds-NP_417586.1	3263686	3265017	-	tdcC	threonine/serine:H(+) symporter	34.7914	-1.26888	0.266768	-4.7565	1.96978e-06	2.52366e-05		60.4516	79.1236	78.4755	28.2203	25.0244	36.2527
cds-NP_417419.1	3089755	3090252	+	yggI	conserved protein YggI	12.4972	-1.27602	0.435393	-2.93073	0.00338168	0.0161878		16.6076	23.1581	16.9895	10.2619	4.63415	8.13837
cds-NP_418144.3	3868062	3869309	-	yidR	DUF3748 domain-containing galacturonate catabolism protein YidR	89.8364	-1.27763	0.199654	-6.39921	1.56184e-10	3.66385e-09		156.776	151.493	130.253	72.6887	52.8293	55.4889
cds-NP_416894.1	2513042	2514244	+	nupC	nucleoside:H(+) symporter NupC	207.961	-1.28097	0.278979	-4.59165	4.39765e-06	5.08786e-05		338.795	490.18	436.874	162.481	207.61	150.93
cds-NP_418435.1	4213234	4213617	+	yjaA	stress response protein	14.994	-1.28458	0.45002	-2.8545	0.00431053	0.0199374		11.9575	16.4037	14.5625	6.84129	3.70732	6.65866
cds-YP_001165317.1	1344436	1344609	-	yciZ	UPF0509 protein YciZ	23.3471	-1.2856	0.338517	-3.79775	0.000146014	0.00112314		56.4658	36.667	34.7881	14.5377	15.7561	22.1955
cds-NP_417599.1	3277337	3277801	+	yhaV	ribosome-dependent mRNA interferase toxin YhaV	39.8648	-1.29026	0.257597	-5.00882	5.47648e-07	7.67431e-06		57.1301	61.755	58.2499	27.3652	19.4634	25.155
cds-NP_416276.4	1843831	1844871	-	ynjI	DUF1266 domain-containing protein YnjI	17.7559	-1.29186	0.425275	-3.03769	0.00238399	0.0121081		39.1939	20.2634	21.0347	10.2619	11.122	11.8376
cds-NP_416778.2	2389116	2389964	+	yfbP	uncharacterized protein YfbP	15.1399	-1.2955	0.441123	-2.93682	0.00331595	0.0159091		19.2648	17.3686	21.8437	7.69645	4.63415	11.0978
cds-YP_026217.1	3546559	3547875	+	gntT	high-affinity gluconate transporter	121.152	-1.29638	0.225418	-5.75099	8.87227e-09	1.6743e-07		178.698	254.739	216.01	73.5438	110.293	80.6438
cds-NP_418159.1	3884493	3884852	+	rnpA	RNase P protein component	81.2003	-1.2986	0.357266	-3.63482	0.000278172	0.00192807		73.7377	137.019	116.5	39.3374	43.561	49.5701
cds-NP_417081.2	2724128	2724451	+	yfiM	protein YfiM	50.7961	-1.30214	0.244223	-5.33178	9.72567e-08	1.52381e-06		56.4658	77.1937	60.6769	25.6548	25.0244	27.3745
cds-NP_417446.4	3113543	3114352	-	pppA	prepilin peptidase	24.6863	-1.3069	0.305781	-4.27396	1.92035e-05	0.000192307		45.1726	30.8775	44.4964	17.9584	14.8293	16.2767
cds-NP_416393.1	1962972	1965050	-	flhA	flagellar biosynthesis protein FlhA	19.6128	-1.30916	0.321122	-4.07683	4.56529e-05	0.000405528		32.5509	41.4916	36.4062	11.9723	18.5366	14.0572
cds-NP_414562.1	19811	20314	-	insB-1	IS1 protein InsB	23.4182	-1.31098	0.317695	-4.12653	3.68281e-05	0.000335562		38.5296	36.667	29.934	11.9723	14.8293	15.5369
cds-NP_417647.1	3327790	3328083	+	yhbY	ribosome assembly factor YhbY	349.282	-1.31314	0.208624	-6.29429	3.08801e-10	6.9374e-09		411.868	596.321	626.995	208.659	229.854	218.996
cds-NP_414674.1	146968	147870	+	rpnC	recombination-promoting nuclease RpnC	40.0711	-1.31331	0.276785	-4.74487	2.08641e-06	2.66033e-05		77.0592	54.0356	55.0138	26.51	27.8049	21.4557
cds-NP_415595.1	1133802	1134557	+	flgF	flagellar basal-body rod protein FlgF	27.5373	-1.3144	0.288516	-4.55572	5.22054e-06	5.91104e-05		51.1513	39.5618	50.1596	20.5239	21.3171	15.5369
cds-NP_414672.1	145081	146310	+	yadE	putative polysaccharide deacetylase lipoprotein	38.8691	-1.31513	0.254755	-5.16234	2.43879e-07	3.63336e-06		57.7944	55.9654	54.2047	21.379	24.0976	22.1955
cds-NP_416915.1	2537749	2538483	+	yfeS	conserved protein YfeS	16.3168	-1.31816	0.380759	-3.46193	0.000536321	0.00335873		32.5509	29.9126	22.6527	11.1171	12.0488	11.0978
cds-YP_026221.1	3575721	3577061	-	gntU	low-affinity gluconate transporter	15.9954	-1.32158	0.414688	-3.18693	0.00143792	0.00780744		17.9362	27.9827	25.0798	7.69645	8.34147	11.8376
cds-YP_026259.1	3982958	3984193	+	aslB	putative anaerobic sulfatase maturation enzyme AslB	13.3016	-1.32158	0.442617	-2.98584	0.00282803	0.0140442		18.6005	20.2634	17.7986	5.98613	10.1951	6.65866
cds-YP_026281.1	4313868	4314197	+	yjdP	protein YjdP	37.1927	-1.32377	0.287504	-4.60436	4.13726e-06	4.81283e-05		64.4374	51.1408	76.0484	25.6548	19.4634	31.0738
cds-YP_026283.1	4376317	4376442	+	ecnA	entericidin A lipoprotein%2C antidote to entericidin B	20.1949	-1.32479	0.4559	-2.90588	0.00366227	0.0173549		19.2648	26.0529	33.9791	11.9723	8.34147	11.0978
cds-NP_418686.1	4491206	4492525	-	idnT	L-idonate/5-ketogluconate/gluconate transporter	34.3939	-1.32493	0.329743	-4.01805	5.86807e-05	0.00050335		65.1017	47.2812	54.2047	31.641	16.6829	18.4963
cds-NP_417352.2	3014287	3015057	-	yqeC	uncharacterized protein YqeC	12.7772	-1.32717	0.451616	-2.93871	0.00329585	0.0158507		17.2719	23.1581	22.6527	4.27581	11.122	9.61807
cds-NP_415769.1	1311848	1312246	-	yciA	acyl-CoA thioesterase	135.385	-1.33606	0.390543	-3.42103	0.000623837	0.00382134		150.133	270.178	255.652	88.0816	81.561	97.6604
cds-NP_414746.1	231926	232549	+	yafE	putative S-adenosylmethionine-dependent methyltransferase	19.2262	-1.33808	0.412322	-3.24522	0.00117359	0.00659135		39.8582	17.3686	21.0347	9.40677	9.2683	12.5775
cds-NP_416222.1	1791307	1792020	-	ydiV	anti-FlhDC factor	12.0176	-1.34906	0.455418	-2.96224	0.00305412	0.0149398		17.9362	15.4387	19.4166	6.84129	6.48781	7.39852
cds-NP_417057.1	2699663	2699923	+	yfhL	putative 4Fe-4S cluster-containing protein YfhL	10.6415	-1.35283	0.525811	-2.57284	0.0100868	0.0394008		7.97164	11.5791	16.9895	7.69645	2.78049	3.69926
cds-NP_416746.1	2355521	2356711	+	glpC	anaerobic glycerol-3-phosphate dehydrogenase subunit C	81.4916	-1.3544	0.415718	-3.25798	0.00112208	0.006344		205.27	168.861	159.378	50.4545	92.683	65.8468
cds-NP_417585.2	3262452	3263660	-	tdcD	propionate kinase	20.3625	-1.35622	0.375402	-3.6127	0.000303026	0.00206525		40.5225	42.4565	38.8332	14.5377	10.1951	22.1955
cds-NP_418630.1	4431321	4431983	-	ytfE	iron-sulfur cluster repair protein YtfE	22.9681	-1.35688	0.496882	-2.7308	0.00631814	0.0270159		42.5154	21.2283	17.7986	11.1171	13.9025	7.39852
cds-NP_415591.1	1131018	1131434	+	flgB	flagellar basal-body rod protein FlgB	30.9648	-1.35868	0.347818	-3.9063	9.372e-05	0.000762328		85.0308	67.5445	59.8679	13.6826	35.2195	34.0332
cds-NP_416758.1	2368039	2370021	+	arnA	fused UDP-4-amino-4-deoxy-L-arabinose formyltransferase/UDP-glucuronate dehydrogenase	18.6062	-1.35956	0.374549	-3.62986	0.000283578	0.00195784		33.2152	26.0529	29.934	15.3929	8.34147	11.0978
cds-NP_417902.1	3583677	3584180	+	insB-6	IS1 protein InsB	24.9001	-1.36083	0.314708	-4.32409	1.53162e-05	0.000156328		43.844	46.3162	33.9791	22.2342	11.122	14.797
cds-NP_418625.1	4426628	4427422	-	yjfZ	protein YjfZ	11.0967	-1.36117	0.537818	-2.53091	0.0113765	0.0435571		9.30024	15.4387	12.1354	3.42064	5.56098	5.17896
cds-NP_416051.1	1621332	1622519	+	ydeE	dipeptide exporter	26.2055	-1.36704	0.361489	-3.7817	0.00015576	0.00119378		39.8582	46.3162	49.3506	20.5239	14.8293	17.0166
cds-NP_416040.1	1611966	1612325	-	yneG	conserved protein YneG	26.2732	-1.37258	0.317469	-4.32351	1.53563e-05	0.000156362		45.8369	42.4565	33.1701	17.1032	18.5366	11.8376
cds-YP_009518815.1	3129043	3130215	-	yghO	putative DNA-binding transcriptional regulator YghO	10.8806	-1.37269	0.485405	-2.82792	0.00468519	0.0212309		17.2719	11.5791	11.3264	5.98613	2.78049	6.65866
cds-NP_418214.2	3948449	3949969	-	yifB	putative magnesium chelatase YifB	21.1944	-1.38645	0.349944	-3.96193	7.43451e-05	0.000618959		28.565	31.8424	28.3159	10.2619	7.41464	15.5369
cds-NP_417786.1	3459817	3461013	+	gspF	Type II secretion system protein GspF	11.9156	-1.38995	0.434799	-3.19676	0.0013898	0.00758495		20.5934	17.3686	18.6076	5.98613	8.34147	7.39852
cds-NP_416450.2	2015868	2016554	+	fliH	flagellar biosynthesis protein FliH	14.8582	-1.39395	0.400428	-3.48114	0.000499282	0.00315469		31.8866	31.8424	25.8888	6.84129	13.9025	13.3173
cds-YP_026195.1	3157650	3158576	+	yqhG	DUF3828 domain-containing protein YqhG	13.5478	-1.39666	0.443226	-3.15112	0.00162647	0.00867587		22.5863	16.4037	23.4617	5.13097	6.48781	11.8376
cds-NP_418429.1	4200566	4201261	+	yjaH	DUF1481 domain-containing protein YjaH	91.8954	-1.40295	0.199798	-7.02187	2.18919e-12	6.2806e-11		137.511	145.703	159.378	48.7442	72.2927	47.3505
cds-NP_417641.4	3319988	3321613	-	yhbX	putative hydrolase%2C inner membrane	23.805	-1.40332	0.330052	-4.25182	2.12041e-05	0.000209378		34.5438	39.5618	29.934	11.1171	14.8293	13.3173
cds-NP_418541.2	4338254	4340521	-	adiA	arginine decarboxylase%2C degradative	22.4576	-1.40384	0.335309	-4.1867	2.83036e-05	0.000267655		40.5225	46.3162	27.5069	16.2481	10.1951	16.2767
cds-NP_416449.1	2014880	2015875	+	fliG	flagellar motor switch protein FliG	19.9573	-1.40837	0.39851	-3.5341	0.000409173	0.00266874		50.487	27.9827	46.1145	12.8274	22.2439	12.5775
cds-NP_417120.2	2766984	2767355	+	rnlB	CP4-57 prophage%3B antitoxin RnlB	32.6062	-1.41271	0.299233	-4.72112	2.34545e-06	2.93769e-05		36.5367	43.4215	51.7777	22.2342	13.9025	13.3173
cds-NP_414798.1	279178	279681	-	insB-2	IS1 protein InsB	10.5854	-1.41846	0.523361	-2.7103	0.00672229	0.0286287		11.2932	19.2984	13.7534	4.27581	2.78049	8.87822
cds-NP_415263.1	774309	774602	+	ybgE	cyd operon protein YbgE	54.6384	-1.42645	0.342271	-4.1676	3.07824e-05	0.000287258		55.8015	97.4571	84.9477	30.7858	27.8049	29.5941
cds-NP_418369.1	4123431	4124456	-	cytR	DNA-binding transcriptional repressor CytR	310.405	-1.43184	0.160834	-8.90263	5.45387e-19	2.89464e-17		461.026	605.006	650.457	210.37	201.122	223.435
cds-NP_417792.2	3463922	3465085	+	gspL	Type II secretion system protein GspL	15.3256	-1.43749	0.4194	-3.42749	0.000609187	0.00374891		27.2364	24.123	21.0347	9.40677	10.1951	7.39852
cds-NP_416866.1	2477847	2479184	+	dsdX	D-serine transporter	103.177	-1.43766	0.456923	-3.14641	0.00165291	0.00876186		187.334	176.581	207.92	64.9922	71.3659	74.725
cds-NP_417449.1	3119597	3121279	-	glcA	glycolate/lactate:H(+) symporter GlcA	12.0914	-1.44699	0.458315	-3.15718	0.00159301	0.0085511		25.2435	15.4387	16.9895	5.98613	4.63415	10.3579
cds-NP_416068.2	1637609	1637782	-	gnsB	Qin prophage%3B protein GnsB	95.8635	-1.45809	0.215665	-6.76091	1.37129e-11	3.63907e-10		180.026	149.563	167.468	62.4268	62.0976	56.9686
cds-NP_417614.1	3291341	3292432	+	yraK	putative fimbrial adhesin YraK	15.3177	-1.46333	0.371312	-3.94096	8.11555e-05	0.000669099		24.5792	25.088	28.3159	9.40677	8.34147	10.3579
cds-gnl|b4493|CDS1728	1489713	1490713	-	gapC	glyceraldehyde-3-phosphate dehydrogenase	171.536	-1.46572	0.312446	-4.69112	2.71709e-06	3.37333e-05		300.929	221.932	232.999	94.0677	109.366	71.0258
cds-NP_415069.1	564815	565978	-	intD	DLP12 prophage%3B putative integrase	63.5841	-1.47628	0.233248	-6.32923	2.46393e-10	5.62464e-09		108.281	97.4571	103.555	41.0477	38.9269	31.8136
cds-NP_418479.1	4269414	4270127	+	aphA	acid phosphatase/phosphotransferase	306.192	-1.47868	0.229301	-6.44865	1.12849e-10	2.7071e-09		501.549	655.182	639.13	198.397	228.927	216.777
cds-NP_417673.1	3347966	3348238	+	npr	phosphorelay protein Npr	22.7906	-1.49468	0.326923	-4.57195	4.832e-06	5.50045e-05		37.8653	33.7723	30.743	10.2619	10.1951	15.5369
cds-NP_417028.1	2663442	2664245	+	suhB	inositol-phosphate phosphatase	230.296	-1.50424	0.475176	-3.16564	0.00154741	0.00833794		197.962	360.881	322.801	104.33	101.951	104.319
cds-NP_417784.4	3456377	3458329	+	gspD	Type II secretion system protein GspD	14.2645	-1.50848	0.431862	-3.49296	0.0004777	0.00303186		28.565	24.123	15.3715	5.13097	8.34147	10.3579
cds-NP_415460.1	999216	1001816	+	elfC	putative fimbrial usher protein ElfC	11.125	-1.50942	0.461066	-3.27376	0.00106127	0.00602424		13.2861	22.1932	16.9895	5.98613	3.70732	8.13837
cds-NP_418784.4	4602088	4602858	-	yjjP	putative succinate exporter YjjP	11.5689	-1.52299	0.529654	-2.87544	0.00403471	0.0188464		16.6076	13.5089	8.09026	6.84129	3.70732	2.95941
cds-NP_418416.1	4189786	4190325	+	yjaZ	conserved protein YjaZ	29.4288	-1.52601	0.308238	-4.95074	7.39324e-07	1.00293e-05		37.8653	48.2461	48.5415	11.1171	16.6829	18.4963
cds-NP_416897.2	2518467	2518811	+	yfeC	putative DNA-binding transcriptional regulator YfeC	60.0275	-1.52838	0.345304	-4.42618	9.59173e-06	0.000102328		49.8227	100.352	114.073	36.7719	23.1708	31.0738
cds-NP_416456.1	2021088	2021501	+	fliN	flagellar motor switch protein FliN	13.4518	-1.53812	0.425957	-3.61098	0.000305041	0.00207564		34.5438	36.667	21.0347	11.9723	10.1951	9.61807
cds-NP_415544.1	1092876	1094234	+	dgcT	putative diguanylate cyclase DgcT	34.2921	-1.54655	0.307762	-5.02515	5.03035e-07	7.11963e-06		60.4516	51.1408	50.9686	17.1032	19.4634	19.2361
cds-NP_414649.1	115714	117099	-	hofB	T2SSE family protein	13.7859	-1.55008	0.445267	-3.48124	0.000499093	0.00315469		24.5792	14.4738	18.6076	8.55161	4.63415	6.65866
cds-NP_416650.1	2233600	2233839	+	yeiS	DUF2542 domain-containing protein YeiS	11.8166	-1.5509	0.442416	-3.50553	0.000455699	0.0029184		14.6147	24.123	25.0798	5.98613	6.48781	8.87822
cds-NP_416356.1	1925108	1925338	+	holE	DNA polymerase III subunit theta	102.542	-1.55403	0.207593	-7.48598	7.10133e-14	2.41218e-12		170.726	182.37	184.458	65.8474	54.683	62.1475
cds-NP_414850.1	333501	334433	-	yahB	putative LysR-type DNA-binding transcriptional regulator YahB	39.6043	-1.55982	0.303032	-5.14738	2.64146e-07	3.89433e-06		51.1513	75.2639	69.5762	18.8135	26.8781	20.7158
cds-NP_417883.1	3561497	3561823	-	glpE	thiosulfate sulfurtransferase GlpE	55.0739	-1.57005	0.268683	-5.84351	5.11117e-09	1.01411e-07		98.9812	132.194	96.2741	29.9306	40.7805	39.2121
cds-YP_588445.1	1049833	1050108	+	insA-4	IS1 protein InsA	10.1612	-1.57192	0.510891	-3.07682	0.00209225	0.0108338		12.6218	10.6141	18.6076	5.13097	3.70732	5.17896
cds-gnl|b4286|CDS5171	4509804	4510133	+	yjhV	KpLE2 phage-like element%3B putative uncharacterized protein YjhV	11.2108	-1.57294	0.499521	-3.14891	0.00163883	0.008709		9.96455	15.4387	16.9895	5.13097	2.78049	5.91881
cds-NP_418362.1	4117245	4118090	-	glpF	glycerol facilitator	694.778	-1.57452	0.633463	-2.48557	0.0129343	0.0483443		1083.48	1731.07	1735.36	386.533	624.683	516.416
cds-NP_417396.4	3066277	3067173	-	ygfI	putative LysR-type DNA-binding transcriptional regulator YgfI	11.2978	-1.57767	0.44919	-3.51226	0.000444313	0.00285409		17.9362	19.2984	20.2256	5.98613	7.41464	5.91881
cds-NP_416851.1	2467855	2468217	+	yfdG	CPS-53 (KpLE1) prophage%3B putative bactoprenol-linked glucose translocase	79.8198	-1.59232	0.206362	-7.71615	1.19899e-14	4.58641e-13		142.825	133.159	160.996	59.8613	40.7805	44.3911
cds-NP_414914.2	399593	399805	+	yaiZ	DUF2754 domain-containing protein YaiZ	146.394	-1.59535	0.273533	-5.83239	5.46375e-09	1.06908e-07		158.768	270.178	329.273	83.8058	76.9269	89.522
cds-YP_588478.1	4605804	4606040	+	yjjZ	protein YjjZ	23.6523	-1.60749	0.405476	-3.96446	7.35619e-05	0.00061485		21.922	25.088	19.4166	6.84129	8.34147	6.65866
cds-NP_416745.1	2354265	2355524	+	glpB	anaerobic glycerol-3-phosphate dehydrogenase subunit B	97.0759	-1.60863	0.35786	-4.49515	6.95211e-06	7.73263e-05		211.913	187.195	178.795	43.6132	87.122	59.1881
cds-YP_009518819.1	3563724	3564005	-	yzgL	putative uncharacterized protein YzgL	70.8016	-1.61176	0.213698	-7.54222	4.62037e-14	1.60804e-12		100.974	108.071	123.781	31.641	35.2195	41.4317
cds-NP_418722.1	4527549	4527980	-	sgcA	putative PTS enzyme IIA component SgcA	77.3093	-1.61237	0.23597	-6.83295	8.31833e-12	2.24966e-10		152.79	111.931	111.646	41.9029	42.6342	39.2121
cds-YP_588449.2	1335124	1335288	+	ymiA	uncharacterized protein YmiA	21.0691	-1.61354	0.346685	-4.6542	3.25237e-06	3.94559e-05		40.5225	47.2812	27.5069	15.3929	11.122	11.0978
cds-NP_417726.1	3410280	3411245	+	dusB	tRNA-dihydrouridine synthase B	205.113	-1.61703	0.46961	-3.44334	0.000574576	0.00358245		148.14	275.003	269.406	70.9784	76.9269	77.6844
cds-NP_414814.1	295139	295579	-	yagN	CP4-6 prophage%3B protein YagN	94.2948	-1.6393	0.240983	-6.80256	1.02776e-11	2.76194e-10		189.991	171.756	185.267	72.6887	48.1952	54.749
cds-NP_415590.1	1130204	1130863	-	flgA	flagellar basal body P-ring formation protein FlgA	35.1983	-1.64819	0.371941	-4.43131	9.3662e-06	0.000100936		75.0663	75.2639	66.3401	17.1032	32.4391	19.976
cds-NP_417642.1	3322173	3322505	-	secG	Sec translocon subunit SecG	604.741	-1.65271	0.28872	-5.72427	1.03878e-08	1.94303e-07		842.336	1122.2	1108.37	381.402	286.39	309.258
cds-NP_417070.2	2712027	2712764	-	yfiC	tRNA m(6)A37 methyltransferase	18.7001	-1.65283	0.440483	-3.75232	0.000175208	0.00131205		21.922	28.9476	26.6979	8.55161	2.78049	12.5775
cds-YP_001491546.1	710639	710725	-	uof	RyhB-regulated fur leader peptide	34.3636	-1.66727	0.309838	-5.38109	7.40358e-08	1.20443e-06		47.8298	67.5445	78.4755	20.5239	19.4634	20.7158
cds-NP_417032.1	2668006	2668896	-	hcaR	DNA-binding transcriptional dual regulator HcaR	163.647	-1.67638	0.360616	-4.64865	3.3411e-06	4.0302e-05		228.52	350.267	408.558	84.6609	125.122	99.1401
cds-NP_418015.1	3721198	3722049	+	insK	IS150 conserved protein InsB	12.8493	-1.68161	0.44582	-3.77195	0.000161976	0.00123283		17.2719	23.1581	16.1805	3.42064	7.41464	6.65866
cds-NP_416455.1	2020087	2021091	+	fliM	flagellar motor switch protein FliM	23.309	-1.69586	0.331591	-5.1143	3.14909e-07	4.59486e-06		49.1584	52.1058	63.104	17.9584	14.8293	17.7564
cds-NP_417901.1	3583483	3583758	+	insA-6	IS1 protein InsA	14.2057	-1.72261	0.452781	-3.8045	0.000142091	0.00109894		19.2648	16.4037	21.8437	3.42064	7.41464	6.65866
cds-YP_009518797.1	2077940	2078134	+	yeeW	CP4-44 prophage%3B putative uncharacterized protein YeeW	10.3602	-1.72942	0.499079	-3.46522	0.000529806	0.00332775		19.2648	9.64921	25.8888	7.69645	4.63415	4.43911
cds-gnl|b4623|CDS=5165	4507197	4507451	+	insO	KpLE2 phage-like element%3B IS911B regulator fragment	15.2554	-1.73673	0.456	-3.80862	0.000139747	0.00108476		20.5934	27.0178	16.1805	4.27581	5.56098	8.87822
cds-NP_416451.1	2016554	2017927	+	fliI	flagellum-specific ATP synthase FliI	18.6379	-1.74425	0.406205	-4.29402	1.75465e-05	0.000176546		46.5012	34.7372	33.9791	8.55161	9.2683	16.2767
cds-NP_418342.2	4098646	4099494	+	rhaR	DNA-binding transcriptional activator RhaR	12.187	-1.74824	0.466262	-3.74948	0.0001772	0.00132464		14.6147	28.9476	26.6979	5.98613	5.56098	8.87822
cds-NP_416761.4	2372892	2373278	+	arnF	undecaprenyl-phosphate-alpha-L-Ara4N flippase - ArnF subunit	14.5667	-1.77112	0.477509	-3.70908	0.000208017	0.0015124		26.5721	12.544	26.6979	8.55161	9.2683	2.21955
cds-NP_414799.1	279600	279875	-	insA-2	IS1 protein InsA	10.2231	-1.77269	0.492094	-3.60235	0.000315352	0.00213895		17.2719	19.2984	12.1354	5.98613	4.63415	3.69926
cds-NP_415603.2	1144502	1144822	+	yceQ	DUF2655 domain-containing protein YceQ	71.0095	-1.77298	0.238807	-7.42432	1.13358e-13	3.73115e-12		95.6597	84.9131	90.6109	32.4961	16.6829	29.5941
cds-NP_416491.3	2058203	2059846	-	yeeO	FMN/FAD exporter	92.9483	-1.80645	0.276107	-6.54257	6.0469e-11	1.5103e-09		151.461	183.335	139.961	50.4545	34.2927	50.3099
cds-NP_414706.2	184257	185069	-	yaeI	phosphodiesterase YaeI	12.0874	-1.81846	0.466841	-3.89526	9.80951e-05	0.00079487		19.2648	22.1932	17.7986	5.98613	6.48781	4.43911
cds-NP_418799.1	4618229	4619551	+	deoA	thymidine phosphorylase	72.0888	-1.82276	0.26267	-6.93933	3.93958e-12	1.10778e-10		169.397	146.668	161.805	37.6271	63.0244	35.5129
cds-NP_415207.1	708334	709740	+	chiP	chitobiose outer membrane channel	35.4093	-1.82857	0.357971	-5.10814	3.25343e-07	4.69866e-06		31.2223	61.755	59.0589	13.6826	13.9025	14.797
cds-NP_414787.4	268097	268960	-	ykfA	CP4-6 prophage%3B putative GTP-binding protein YkfA	14.1033	-1.84007	0.44467	-4.13805	3.50266e-05	0.000320524		20.5934	24.123	27.5069	2.56548	11.122	6.65866
cds-NP_416879.4	2495645	2496565	+	lpxP	palmitoleoyl acyltransferase	19.3331	-1.90856	0.411613	-4.63677	3.53891e-06	4.23273e-05		31.2223	35.7021	20.2256	4.27581	7.41464	11.0978
cds-NP_415508.1	1050027	1050530	+	insB-4	IS1 protein InsB	55.9552	-1.91025	0.271881	-7.02605	2.12455e-12	6.17866e-11		113.596	91.6675	91.4199	33.3513	21.3171	24.4151
cds-NP_418130.1	3855114	3855611	-	yidF	uncharacterized protein YidF	28.4074	-1.96832	0.394208	-4.9931	5.94185e-07	8.27184e-06		27.2364	41.4916	49.3506	13.6826	7.41464	8.87822
cds-NP_414677.1	149715	150953	-	yadC	fimbrial tip-adhesin YadC	11.5455	-1.98294	0.461267	-4.29889	1.71654e-05	0.000173122		20.5934	18.3335	23.4617	8.55161	2.78049	4.43911
cds-gnl|b3046|CDS=3629	3187432	3189865	+	yqiG	putative outer membrane usher protein YqiG	13.1509	-1.99103	0.486715	-4.09076	4.2997e-05	0.000385973		27.2364	21.2283	16.9895	8.55161	1.85366	5.91881
cds-NP_417595.1	3272787	3273557	-	garL	alpha-dehydro-beta-deoxy-D-glucarate aldolase	11.7452	1.75164	0.735389	2.38192	0.0172224	0.0597926		3.32152	1.92984	1.61805	9.40677	3.70732	10.3579
cds-NP_417145.4	2788985	2789962	+	csiD	PF08943 family protein CsiD	15.7112	1.69725	0.773432	2.19445	0.0282034	0.0879881		1.32861	3.85969	5.66318	14.5377	6.48781	13.3173
cds-NP_416517.1	2084467	2085525	-	yeeE	inner membrane protein YeeE	26.6234	1.50183	0.637433	2.35606	0.0184702	0.0634501		7.97164	14.4738	10.5173	8.55161	66.7318	17.7564
cds-NP_416634.1	2217400	2218557	-	yehY	glycine betaine ABC transporter membrane subunit YehY	14.7936	1.49892	0.638233	2.34855	0.0188465	0.0643782		5.97873	6.75445	1.61805	20.5239	11.122	8.87822
cds-NP_416917.1	2539717	2540814	-	cysA	sulfate/thiosulfate ABC transporter ATP binding subunit	13.2969	1.46589	0.688476	2.12918	0.0332393	0.100237		6.64303	4.82461	4.85415	6.84129	32.4391	6.65866
cds-NP_417231.1	2873992	2875419	-	cysN	sulfate adenylyltransferase subunit 1	20.4203	1.37694	0.575167	2.39397	0.0166669	0.0587651		13.2861	6.75445	8.09026	11.9723	41.7074	20.7158
cds-NP_415957.1	1511654	1512799	+	ydcS	putative ABC transporter periplasmic binding protein/polyhydroxybutyrate synthase	13.3945	1.36559	0.708474	1.92751	0.0539159	0.14439		3.32152	3.85969	2.42708	6.84129	6.48781	11.0978
cds-NP_415392.1	909331	911049	-	poxB	pyruvate oxidase	18.1864	1.27836	0.602766	2.12082	0.0339373	0.101836		7.30734	8.68429	4.85415	15.3929	14.8293	19.976
cds-NP_416411.1	1981587	1982387	-	otsB	trehalose-6-phosphate phosphatase	16.2323	1.27785	0.525773	2.43042	0.0150813	0.0543593		5.31443	9.64921	8.89928	23.0893	12.9756	20.7158
cds-NP_418491.1	4283253	4284902	-	actP	acetate/glycolate:cation symporter	52.8	1.18766	0.506062	2.34687	0.0189318	0.0645287		30.5579	13.5089	25.0798	64.9922	38.9269	54.749
cds-NP_416410.1	1980188	1981612	-	otsA	trehalose-6-phosphate synthase	28.4819	1.16738	0.478766	2.43832	0.0147558	0.0534584		24.5792	10.6141	12.9444	41.0477	27.8049	40.6918
cds-NP_416920.1	2542512	2543528	-	cysP	thiosulfate/sulfate ABC transporter periplasmic binding protein CysP	11.9978	1.11402	0.645431	1.72602	0.0843444	0.203332		3.98582	5.78953	3.2361	6.84129	12.9756	8.13837
cds-NP_418493.1	4285413	4287371	-	acs	acetyl-CoA synthetase (AMP-forming)	150.341	1.10801	0.48402	2.28917	0.0220695	0.0729238		63.1088	59.8251	73.6213	139.391	148.293	136.133
cds-NP_416314.1	1881912	1882997	+	dmlA	D-malate/3-isopropylmalate dehydrogenase (decarboxylating)	10.7134	1.06387	0.494338	2.1521	0.0313892	0.0957462		8.63594	3.85969	7.28123	11.9723	21.3171	9.61807
cds-NP_417999.1	3703859	3704761	-	dppC	dipeptide ABC transporter membrane subunit DppC	36.7247	1.0007	0.638683	1.56682	0.117156	0.259356		11.2932	12.544	8.89928	27.3652	15.7561	22.1955
cds-NP_415125.1	624885	626060	+	entC	isochorismate synthase EntC	22.9777	0.978271	0.481195	2.033	0.0420522	0.119434		3.32152	11.5791	6.47221	12.8274	9.2683	17.7564
cds-NP_417147.1	2791273	2792721	+	gabD	NADP(+)-dependent succinate-semialdehyde dehydrogenase	10.675	0.975803	0.706733	1.38072	0.167364	0.330218		1.99291	5.78953	3.2361	8.55161	6.48781	5.91881
cds-NP_417688.1	3369014	3369478	-	yhcH	DUF386 domain-containing protein YhcH	81.6007	0.964617	0.432965	2.22793	0.025885	0.0825754		78.3878	36.667	45.3054	121.433	91.7562	101.36
cds-NP_415523.1	1066864	1067091	-	yccJ	PF13993 family protein YccJ	11.4565	0.950964	0.523942	1.81502	0.0695212	0.17446		6.64303	2.89476	8.89928	12.8274	9.2683	14.0572
cds-NP_417569.1	3249375	3249680	+	yqjD	ribosome- and membrane-associated DUF883 domain-containing protein YqjD	34.1126	0.947901	0.399476	2.37286	0.017651	0.0610311		17.9362	16.4037	26.6979	44.4684	33.3659	39.952
cds-NP_418621.5	4425118	4425513	+	rpsF	30S ribosomal subunit protein S6	776.463	0.921339	0.374915	2.45746	0.0139922	0.0512775		387.953	734.305	658.547	1066.39	1236.39	1068.35
cds-NP_416015.2	1580842	1582524	-	ydeN	putative sulfatase	34.7392	0.915328	0.434733	2.1055	0.0352482	0.105249		18.6005	18.3335	18.6076	36.7719	32.4391	35.5129
cds-NP_415776.1	1316416	1317222	-	trpA	tryptophan synthase subunit alpha	18.6873	0.905278	0.433099	2.09023	0.0365967	0.10793		17.9362	8.68429	5.66318	19.6687	24.0976	18.4963
cds-NP_415381.1	899844	900575	-	artJ	L-arginine ABC transporter periplasmic binding protein	17.2776	0.905089	0.369896	2.44687	0.0144102	0.0524588		15.9433	10.6141	8.89928	17.9584	25.9512	23.6753
cds-NP_416262.1	1830762	1831982	-	astC	succinylornithine transaminase	18.1939	0.904119	0.624654	1.44739	0.147788	0.303163		9.30024	3.85969	6.47221	10.2619	13.9025	13.3173
cds-NP_418000.1	3704771	3705790	-	dppB	dipeptide ABC transporter membrane subunit DppB	57.9525	0.890755	0.778456	1.14426	0.252516	0.437091		16.6076	14.4738	16.1805	27.3652	31.5122	28.8542
cds-NP_416647.1	2231019	2231714	+	yohK	PF04712 family membrane protein YohK	13.0703	0.880923	0.467733	1.88339	0.0596478	0.155472		7.30734	7.71937	5.66318	16.2481	7.41464	14.0572
cds-NP_415122.1	621185	622189	-	fepD	ferric enterobactin ABC transporter membrane subunit FebD	37.4733	0.87678	0.385596	2.27383	0.0229763	0.0752332		15.279	15.4387	12.9444	30.7858	25.0244	24.4151
cds-NP_414894.2	381351	381716	+	insC-1	IS2 element protein InsA	12.9548	0.855491	0.388107	2.20427	0.0275056	0.0863184		10.6289	11.5791	8.09026	17.1032	15.7561	21.4557
cds-NP_415715.1	1245679	1247376	-	treA	periplasmic trehalase	27.9541	0.808397	0.363159	2.22601	0.0260134	0.0828045		13.9504	17.3686	21.0347	33.3513	30.5854	27.3745
cds-NP_417907.2	3588110	3589180	-	ugpC	sn-glycerol 3-phosphate ABC transporter ATP binding subunit	13.1435	0.801112	0.435395	1.83997	0.0657733	0.16743		9.96455	5.78953	8.09026	17.1032	11.122	14.0572
cds-NP_415520.1	1062855	1063775	-	cbpA	curved DNA-binding protein	28.4614	0.798271	0.347575	2.29669	0.0216366	0.0719412		21.922	12.544	25.8888	36.7719	25.9512	42.9114
cds-NP_418749.1	4559539	4560000	-	yjiG	Gate family protein YjiG	10.7875	0.79556	0.547929	1.45194	0.146519	0.30205		5.31443	7.71937	9.70831	17.9584	9.2683	11.8376
cds-NP_417543.1	3217556	3219076	-	aer	aerotaxis sensor receptor%2C flavoprotein	20.9101	0.794076	0.377857	2.10153	0.0355949	0.105763		23.9149	9.64921	11.3264	26.51	32.4391	21.4557
cds-NP_416198.2	1762522	1764009	-	sufB	Fe-S cluster scaffold complex subunit SufB	52.0869	0.793511	0.353476	2.24488	0.0247758	0.0798771		29.2293	48.2461	25.8888	59.0061	55.6098	62.8874
cds-NP_415519.1	1062550	1062855	-	cbpM	chaperone modulator CbpM	24.0051	0.789852	0.359738	2.19563	0.0281185	0.0878523		19.2648	10.6141	14.5625	26.51	31.5122	20.7158
cds-NP_415815.1	1361911	1362468	+	puuR	DNA-binding transcriptional repressor PuuR	37.261	0.784917	0.318537	2.46413	0.0137346	0.0505674		18.6005	25.088	21.8437	30.7858	38	42.9114
cds-NP_416935.1	2556410	2557297	-	eutC	ethanolamine ammonia-lyase subunit beta	14.6914	0.778541	0.397562	1.95828	0.0501966	0.136537		7.97164	9.64921	12.1354	13.6826	17.6098	19.2361
cds-NP_416199.1	1764018	1764386	-	sufA	iron-sulfur cluster insertion protein SufA	12.5011	0.777682	0.535233	1.45298	0.14623	0.301844		6.64303	4.82461	5.66318	8.55161	8.34147	12.5775
cds-NP_417100.1	2745937	2746185	-	rpsP	30S ribosomal subunit protein S16	960.227	0.774213	0.340648	2.27277	0.0230402	0.0753689		656.332	1063.34	1001.57	1383.65	1773.95	1495.24
cds-YP_025302.1	1609229	1610680	-	uxaB	tagaturonate reductase	18.3251	0.771747	0.353635	2.18233	0.0290852	0.0900116		13.9504	11.5791	16.1805	28.2203	20.3903	22.9354
cds-NP_417146.2	2789982	2791250	+	lhgO	L-2-hydroxyglutarate oxidase	12.5263	0.771137	0.63539	1.21364	0.224884	0.402907		7.97164	3.85969	2.42708	8.55161	8.34147	8.13837
cds-NP_417835.1	3504935	3506020	-	yhfS	putative aminotransferase YhfS	11.2374	0.766147	0.51579	1.48539	0.137441	0.290192		6.64303	7.71937	4.04513	7.69645	7.41464	15.5369
cds-NP_416110.4	1666524	1667219	-	ynfK	putative dethiobiotin synthetase	31.8417	0.757146	0.328673	2.30364	0.0212428	0.0709327		18.6005	21.2283	19.4166	23.0893	32.4391	43.6512
cds-NP_416225.1	1793558	1794109	-	btuE	thioredoxin/glutathione peroxidase	30.1411	0.747372	0.307197	2.43287	0.0149796	0.0540384		21.922	26.0529	19.4166	41.9029	28.7317	41.4317
cds-NP_415574.1	1117901	1118476	-	yceI	protein YceI	15.43	0.744824	0.363083	2.05139	0.040229	0.116199		10.6289	11.5791	14.5625	17.1032	20.3903	23.6753
cds-NP_415118.1	614157	618038	+	entF	apo-serine activating enzyme	47.7383	0.743852	0.308389	2.41206	0.0158626	0.056599		27.9007	28.9476	23.4617	44.4684	46.3415	43.6512
cds-NP_417690.1	3370347	3371036	-	nanE	putative N-acetylmannosamine-6-phosphate epimerase	133.859	0.741956	0.306893	2.41764	0.0156215	0.0558793		110.939	67.5445	72.8123	163.336	119.561	139.092
cds-NP_418675.1	4477307	4478311	-	argI	ornithine carbamoyltransferase ArgI	11.2635	0.741751	0.465427	1.5937	0.111003	0.251102		11.2932	8.68429	6.47221	17.9584	16.6829	10.3579
cds-NP_415921.2	1468784	1469149	-	insC-2	IS2 insertion element repressor InsA	13.7967	0.72991	0.419566	1.73968	0.0819156	0.198978		9.30024	10.6141	8.89928	15.3929	16.6829	15.5369
cds-NP_416994.1	2621197	2622234	+	purM	phosphoribosylformylglycinamide cyclo-ligase	18.6987	0.724812	0.418237	1.73302	0.0830926	0.201279		6.64303	13.5089	13.7534	19.6687	16.6829	18.4963
cds-YP_026163.2	2069815	2070180	-	insC-3	CP4-44 prophage%3B IS2 insertion element repressor InsA	15.665	0.724636	0.373071	1.94235	0.0520941	0.140439		18.6005	10.6141	9.70831	21.379	27.8049	17.0166
cds-NP_418005.1	3713092	3713655	+	tag	3-methyl-adenine DNA glycosylase I%2C constitutive	18.7903	0.722222	0.359073	2.01135	0.0442884	0.124289		16.6076	11.5791	12.9444	20.5239	27.8049	20.7158
cds-NP_416635.1	2218564	2219481	-	osmF	glycine betaine ABC transporter periplasmic binding protein OsmF	12.0587	0.7217	0.615656	1.17225	0.241098	0.423018		7.30734	6.75445	4.85415	13.6826	5.56098	11.8376
cds-NP_415126.1	626070	627680	+	entE	2%2C3-dihydroxybenzoate-AMP ligase	19.482	0.718819	0.38638	1.86039	0.0628299	0.161977		10.6289	8.68429	7.28123	17.1032	13.9025	13.3173
cds-NP_418692.2	4498272	4498637	+	insC-6	KpLE2 phage-like element%3B IS2 insertion element repressor InsA	13.8149	0.717537	0.431099	1.66444	0.0960253	0.224889		11.2932	16.4037	5.66318	22.2342	14.8293	17.0166
cds-NP_418439.1	4217109	4218413	+	aceA	isocitrate lyase	340.543	0.71539	0.409459	1.74716	0.0806098	0.19682		284.322	108.071	127.017	296.741	261.366	296.681
cds-NP_415176.1	675018	675500	+	ybeL	DUF1451 domain-containing protein YbeL	58.9947	0.704005	0.351601	2.00228	0.0452543	0.126		50.487	46.3162	29.934	76.1093	55.6098	74.725
cds-NP_418645.2	4448447	4448698	+	chpS	ChpS antitoxin of the ChpB-ChpS toxin-antitoxin system	24.1676	0.701425	0.36172	1.93914	0.0524844	0.14112		15.279	18.3335	19.4166	26.51	24.0976	34.773
cds-NP_417003.1	2632604	2634070	-	guaB	inosine 5'-monophosphate dehydrogenase	145.124	0.698039	0.33554	2.08035	0.0374937	0.110096		71.7447	82.9832	90.6109	147.088	135.317	115.417
cds-NP_418646.1	4448692	4449042	+	chpB	endoribonuclease toxin ChpB	16.7607	0.696708	0.379593	1.83541	0.0664453	0.168736		7.97164	12.544	12.9444	12.8274	21.3171	19.2361
cds-NP_418700.2	4505287	4506405	+	yjhC	KpLE2 phage-like element%3B putative oxidoreductase YjhC	99.887	0.691962	0.47128	1.46826	0.142033	0.296422		83.7022	75.2639	67.1491	155.639	97.3172	112.457
cds-NP_415025.4	517425	518279	-	cnoX	chaperedoxin	287.423	0.686013	0.332968	2.0603	0.0393701	0.114106		310.23	136.054	160.996	371.995	286.39	321.096
cds-NP_416497.1	2065219	2065764	-	cobU	cobinamide-P guanylyltransferase/cobinamide kinase	20.5267	0.684376	0.382184	1.79069	0.0733423	0.182006		17.9362	10.6141	22.6527	36.7719	14.8293	31.0738
cds-NP_417998.1	3702865	3703848	-	dppD	dipeptide ABC transporter ATP binding subunit DppD	32.5178	0.682969	0.632027	1.0806	0.279875	0.46767		10.6289	13.5089	8.09026	22.2342	12.9756	16.2767
cds-NP_415358.1	878742	879857	+	yliI	aldose sugar dehydrogenase YliI	13.7346	0.681621	0.472647	1.44213	0.149264	0.304993		7.97164	7.71937	12.1354	20.5239	8.34147	15.5369
cds-NP_417570.1	3249683	3250087	+	yqjE	conserved inner membrane protein YqjE	45.8518	0.679794	0.331992	2.04762	0.0405969	0.116767		35.8724	24.123	26.6979	56.4406	35.2195	48.0904
cds-NP_417483.2	3154262	3155218	-	yqhC	DNA-binding transcriptional activator YqhC	31.8482	0.672984	0.294561	2.2847	0.0223303	0.0735567		27.9007	24.123	25.0798	39.3374	49.122	35.5129
cds-NP_415792.1	1335831	1338506	+	acnA	aconitate hydratase 1	93.8455	0.67208	0.281181	2.3902	0.016839	0.0590712		65.766	42.4565	57.4408	97.4884	76.9269	91.0018
cds-YP_009518743.1	290510	290638	+	ykgS	CP4-6 prophage%3B protein YkgS	21.5371	0.669305	0.36829	1.81733	0.069166	0.173774		10.6289	15.4387	12.9444	18.8135	17.6098	24.4151
cds-NP_417779.1	3452297	3452926	-	rplC	50S ribosomal subunit protein L3	2093.77	0.665295	0.359221	1.85205	0.0640184	0.164144		1365.14	2126.69	1961.08	2668.96	3138.25	2839.55
cds-NP_418031.1	3741684	3742532	-	yiaJ	DNA-binding transcriptional repressor YiaJ	34.5057	0.660093	0.272729	2.42033	0.0155066	0.055703		31.8866	23.1581	25.0798	48.7442	41.7074	37.7324
cds-NP_418474.4	4262840	4263082	+	pspG	phage shock protein G	11.3855	0.656495	0.440965	1.48877	0.136549	0.288738		5.31443	13.5089	11.3264	12.8274	20.3903	13.3173
cds-NP_416208.1	1774686	1775444	+	aroD	3-dehydroquinate dehydratase	24.0785	0.64976	0.324024	2.00528	0.0449327	0.125391		23.2506	17.3686	14.5625	25.6548	25.0244	36.2527
cds-NP_414794.4	275325	276728	+	mmuP	S-methyl-L-methionine transporter	12.013	0.649746	0.438818	1.48067	0.138694	0.291965		12.6218	8.68429	8.09026	16.2481	15.7561	14.797
cds-NP_416986.4	2611900	2613912	+	hyfR	DNA-binding transcriptional activator HyfR	16.155	0.647333	0.369382	1.75248	0.0796919	0.194915		16.6076	12.544	8.89928	17.1032	25.0244	18.4963
cds-NP_414841.1	322338	323765	+	ykgF	putative amino acid dehydrogenase with NAD(P)-binding domain and ferridoxin-like domain	39.4478	0.644171	0.348234	1.84982	0.0643392	0.164767		26.5721	30.8775	25.8888	47.0339	39.8537	42.9114
cds-NP_417417.1	3086706	3087860	+	metK	methionine adenosyltransferase	244.208	0.641663	0.315111	2.03631	0.0417193	0.118936		150.797	232.546	205.493	276.217	316.976	324.055
cds-NP_415017.1	508875	511379	-	copA	Cu(+) exporting P-type ATPase	68.5878	0.64165	0.279779	2.29342	0.0218239	0.0723376		40.5225	19.2984	24.2708	44.4684	38	51.0498
cds-NP_416195.1	1759303	1760523	-	sufS	L-cysteine desulfurase	30.5278	0.635346	0.334792	1.89773	0.0577316	0.151971		22.5863	22.1932	17.7986	27.3652	34.2927	35.5129
cds-NP_416717.1	2309341	2310405	-	ada	DNA-binding transcriptional dual regulator/DNA repair protein Ada	31.2657	0.63486	0.284913	2.22826	0.0258634	0.0825684		19.2648	22.1932	22.6527	37.6271	36.1464	25.8948
cds-NP_415600.1	1138378	1140021	+	flgK	flagellar hook-filament junction protein 1	17.2883	0.634785	0.393189	1.61445	0.106429	0.243086		12.6218	17.3686	14.5625	17.9584	27.8049	22.9354
cds-NP_417775.1	3450248	3450526	-	rpsS	30S ribosomal subunit protein S19	1370.47	0.634016	0.283878	2.23341	0.025522	0.0818477		745.348	1069.13	957.887	1280.18	1588.59	1432.35
cds-NP_415952.2	1506781	1508742	+	rlhA	23S rRNA 5-hydroxycytidine C2501 synthase	74.167	0.632997	0.261712	2.41868	0.0155771	0.0558391		47.8298	65.6147	58.2499	84.6609	89.9025	90.2619
cds-NP_417485.4	3156623	3157450	+	dkgA	methylglyoxal reductase DkgA	29.6403	0.628693	0.32378	1.94173	0.05217	0.140554		24.5792	14.4738	21.0347	36.7719	28.7317	28.8542
cds-NP_418532.1	4326399	4326734	-	yjdM	conserved protein YjdM	41.8799	0.626339	0.266427	2.35088	0.0187289	0.0640795		24.5792	34.7372	42.8784	46.1787	54.683	55.4889
cds-NP_416307.1	1877278	1877532	-	yoaF	DUF333 domain-containing lipoprotein YoaF	32.1985	0.623916	0.277206	2.25073	0.0244025	0.0790891		29.8936	17.3686	24.2708	36.7719	35.2195	39.952
cds-NP_417767.1	3446899	3447438	-	rplE	50S ribosomal subunit protein L5	1767.94	0.623653	0.35216	1.77094	0.0765714	0.188477		1150.57	2081.34	1817.88	2559.5	2787.9	2431.89
cds-NP_417689.4	3369475	3370350	-	nanK	N-acetylmannosamine kinase	111.281	0.616994	0.347699	1.77451	0.0759791	0.187418		102.967	56.9304	64.7221	141.102	99.1708	105.799
cds-NP_417379.1	3046168	3049041	-	gcvP	glycine decarboxylase	471.181	0.616904	0.278341	2.21636	0.0266669	0.0843722		447.076	238.336	286.395	507.966	466.196	518.636
cds-NP_417764.1	3445607	3446140	-	rplF	50S ribosomal subunit protein L6	1601.29	0.61502	0.369484	1.66453	0.0960056	0.224889		1036.31	1867.12	1538.77	2081.46	2526.54	2194.4
cds-NP_418576.1	4379377	4379772	-	frdC	fumarate reductase membrane protein FrdC	37.3758	0.614329	0.29267	2.09905	0.0358123	0.106261		33.2152	25.088	28.3159	49.5993	42.6342	41.4317
cds-NP_416165.2	1725681	1725920	-	ydhL	conserved protein YdhL	11.7608	0.613924	0.436356	1.40693	0.159448	0.319497		7.97164	11.5791	8.09026	14.5377	13.9025	13.3173
cds-NP_416157.1	1718493	1719602	-	anmK	anhydro-N-acetylmuramic acid kinase	48.6151	0.609141	0.263747	2.30957	0.020912	0.0701362		32.5509	42.4565	33.9791	49.5993	59.3171	56.2287
cds-NP_416764.1	2375000	2375962	-	menC	o-succinylbenzoate synthase	49.91	0.608894	0.278636	2.18527	0.0288694	0.0895048		30.5579	33.7723	38.8332	64.9922	50.9757	41.4317
cds-NP_415950.4	1504905	1506080	-	ydcO	putative transport protein YdcO	28.4035	0.607611	0.308007	1.97272	0.0485279	0.133021		21.922	23.1581	26.6979	31.641	39.8537	37.7324
cds-NP_415535.1	1079305	1080813	+	putP	proline:Na(+) symporter	428.869	0.604608	0.309313	1.95468	0.0506209	0.137286		335.473	331.933	330.892	411.332	586.683	520.116
cds-NP_415946.1	1500573	1501565	+	tehA	tellurite resistance protein	29.5874	0.604416	0.297612	2.03088	0.0422669	0.119883		22.5863	26.0529	22.6527	28.2203	44.4878	35.5129
cds-NP_418410.1	4178447	4178875	+	rplK	50S ribosomal subunit protein L11	939.26	0.60389	0.348673	1.73196	0.0832799	0.20137		464.348	896.412	731.359	1048.43	1127.95	1001.76
cds-NP_418592.1	4399252	4400202	+	miaA	tRNA dimethylallyltransferase	953.801	0.603453	0.290777	2.07531	0.0379574	0.111226		1021.7	538.426	678.773	1236.56	1065.85	1101.64
cds-NP_416124.1	1681695	1682030	-	ydgC	GlpM family protein	51.7036	0.599777	0.270835	2.21455	0.0267911	0.0845761		43.1797	33.7723	41.2603	61.5716	64.8781	54.0092
cds-NP_416543.1	2110138	2111019	-	rfbA	dTDP-glucose pyrophosphorylase	197.293	0.598003	0.245597	2.43489	0.0148963	0.0538295		128.211	166.931	189.312	265.955	227.073	238.972
cds-NP_415353.1	871890	872801	+	gsiD	glutathione ABC transporter membrane subunit GsiD	17.6916	0.597948	0.42595	1.4038	0.160379	0.320697		17.9362	11.5791	8.89928	22.2342	22.2439	14.797
cds-NP_416982.1	2608487	2610154	+	hyfG	hydrogenase 4 catalytic subunit HyfG	11.2624	0.596377	0.507485	1.17516	0.239929	0.421489		13.9504	3.85969	5.66318	8.55161	16.6829	11.8376
cds-NP_417955.1	3643140	3645182	-	prlC	oligopeptidase A	454.373	0.59467	0.344516	1.7261	0.0843292	0.203332		490.256	225.792	309.048	584.075	475.464	490.522
cds-NP_416201.1	1765222	1765632	-	menI	1%2C4-dihydroxy-2-naphthoyl-CoA hydrolase	25.3504	0.593257	0.349466	1.69761	0.0895813	0.212612		15.279	14.4738	20.2256	30.7858	18.5366	25.8948
cds-NP_418182.1	3908549	3909439	-	pstA	phosphate ABC transporter membrane subunit PstA	51.9676	0.590853	0.289276	2.04252	0.0410996	0.117634		51.1513	47.2812	49.3506	69.268	79.7074	73.9852
cds-NP_418051.1	3766337	3767179	+	yibA	putative lyase containing HEAT-repeat	46.3572	0.590167	0.263161	2.24261	0.0249219	0.0802872		27.2364	38.5969	44.4964	51.3097	55.6098	57.7084
cds-NP_415585.1	1126157	1126804	+	yceH	DUF480 domain-containing protein YceH	39.4824	0.587472	0.283414	2.07284	0.0381873	0.111592		39.1939	29.9126	29.934	49.5993	54.683	45.8708
cds-NP_417104.1	2750115	2750708	-	grpE	nucleotide exchange factor GrpE	1716.5	0.585727	0.298152	1.96452	0.0494693	0.135078		1915.85	1125.1	1274.22	2522.73	1922.25	2033.11
cds-NP_415649.1	1190616	1191986	-	purB	adenylosuccinate lyase	129.568	0.583706	0.322901	1.80769	0.0706541	0.176781		61.7802	119.65	97.8921	136.826	140.878	139.092
cds-NP_416809.1	2423736	2424509	-	hisP	lysine/arginine/ornithine ABC transporter/histidine ABC transporter%2C ATP binding subunit	18.13	0.581247	0.424174	1.3703	0.170593	0.334704		15.279	7.71937	12.9444	17.9584	16.6829	19.976
cds-NP_415440.1	972622	973401	-	elyC	envelope biogenesis factor	11.1854	0.580555	0.492669	1.17839	0.238642	0.420097		11.2932	3.85969	9.70831	6.84129	15.7561	15.5369
cds-NP_415772.1	1314020	1314658	+	ompW	outer membrane protein W	26.581	0.579113	0.373013	1.55253	0.120536	0.264494		13.2861	14.4738	9.70831	17.1032	19.4634	19.2361
cds-NP_418690.4	4495190	4496209	-	ahr	aldehyde reductase%2C NADPH-dependent	16.3235	0.578948	0.387125	1.4955	0.134783	0.286356		14.6147	6.75445	12.9444	21.379	14.8293	16.2767
cds-NP_415330.1	845741	846463	-	glnQ	L-glutamine ABC transporter ATP binding subunit	76.3314	0.578206	0.241062	2.39858	0.0164587	0.0582365		83.7022	56.9304	59.0589	94.9229	109.366	96.1807
cds-NP_415632.1	1170518	1173964	-	mfd	transcription-repair coupling factor	222.526	0.574867	0.239335	2.40194	0.0163085	0.0579948		222.542	118.685	145.625	258.259	233.561	236.753
cds-NP_416229.1	1797959	1798942	-	pheS	phenylalanine--tRNA ligase subunit alpha	193.754	0.574766	0.307408	1.86971	0.0615234	0.159222		98.3169	163.072	165.041	214.645	226.147	193.101
cds-NP_417762.1	3444726	3445229	-	rpsE	30S ribosomal subunit protein S5	1518.87	0.573331	0.347135	1.65161	0.0986147	0.229731		903.452	1659.66	1514.5	1783.01	2306.88	1976.14
cds-NP_415522.1	1065585	1066826	+	agp	glucose-1-phosphatase	62.5367	0.572768	0.300362	1.90692	0.0565304	0.149643		46.5012	34.7372	51.7777	61.5716	62.0976	74.725
cds-NP_415809.1	1354505	1355470	-	sapB	putrescine ABC exporter membrane subunit SapB	34.6447	0.570697	0.262821	2.17143	0.0298987	0.0923272		27.2364	24.123	31.552	41.9029	42.6342	39.2121
cds-NP_417287.1	2941236	2941631	-	ygdD	conserved inner membrane protein YgdD	28.6091	0.570308	0.28007	2.0363	0.0417201	0.118936		21.922	22.1932	25.0798	35.0616	35.2195	32.5535
cds-NP_415120.1	619384	620199	-	fepC	ferric enterobactin ABC transporter ATP binding subunit	12.6254	0.570258	0.468892	1.21618	0.223916	0.402314		6.64303	10.6141	7.28123	12.8274	11.122	11.8376
cds-NP_414577.2	34781	35371	-	caiE	putative transferase CaiE	18.1241	0.568349	0.380835	1.49238	0.1356	0.287448		15.279	11.5791	8.09026	22.2342	13.9025	16.2767
cds-YP_026170.1	2691656	2695543	-	purL	phosphoribosylformylglycinamide synthetase	61.7187	0.5683	0.311963	1.82169	0.0685021	0.172618		27.9007	52.1058	31.552	64.1371	43.561	55.4889
cds-NP_418183.1	3909439	3910398	-	pstC	phosphate ABC transporter membrane subunit PstC	61.2813	0.566947	0.244235	2.32132	0.0202697	0.0684685		58.4587	58.8602	51.7777	103.474	67.6586	79.1641
cds-NP_416117.1	1673136	1673501	-	mdtJ	multidrug/spermidine efflux pump membrane subunit MdtJ	15.8198	0.565655	0.357775	1.58103	0.11387	0.255666		13.2861	18.3335	12.9444	19.6687	25.0244	20.7158
cds-NP_415272.1	783166	783885	+	pnuC	nicotinamide riboside transporter	19.6614	0.564543	0.388958	1.45142	0.146662	0.302148		16.6076	12.544	10.5173	14.5377	24.0976	20.7158
cds-NP_415807.1	1352636	1353628	-	sapD	putrescine ABC exporter ATP binding protein SapD	30.9951	0.56412	0.253439	2.22586	0.0260237	0.0828045		30.5579	29.9126	27.5069	41.9029	38.9269	48.8302
cds-NP_416545.1	2111976	2113061	-	rfbB	dTDP-glucose 4%2C6-dehydratase 1	174.074	0.56385	0.280638	2.00917	0.044519	0.124853		106.289	178.51	161.805	217.211	232.634	208.638
cds-NP_416297.1	1866908	1868842	+	yeaG	protein kinase YeaG	24.3339	0.561403	0.444916	1.26182	0.207014	0.384721		17.9362	9.64921	11.3264	22.2342	17.6098	18.4963
cds-NP_415305.1	819048	819293	+	moaD	molybdopterin synthase sulfur carrier subunit	17.7677	0.559152	0.433102	1.29104	0.196691	0.372335		5.97873	8.68429	16.1805	11.1171	17.6098	16.2767
cds-NP_418440.1	4218596	4220332	+	aceK	isocitrate dehydrogenase kinase/phosphatase	163.647	0.557591	0.377545	1.47689	0.139706	0.293225		150.797	68.5094	73.6213	172.743	107.512	152.409
cds-NP_416812.1	2426006	2426788	-	hisJ	histidine ABC transporter periplasmic binding protein	81.6696	0.557446	0.275892	2.02052	0.043329	0.122161		65.1017	55.9654	68.7672	87.2264	88.0489	104.319
cds-NP_415584.1	1125562	1126146	+	rimJ	ribosomal-protein-S5-alanine N-acetyltransferase	57.8608	0.553028	0.255999	2.16027	0.0307516	0.0943433		53.1443	49.211	39.6423	64.9922	75.0732	68.8062
cds-NP_418194.1	3921236	3922051	-	atpB	ATP synthase Fo complex subunit a	777.101	0.552431	0.233157	2.36935	0.0178193	0.061563		581.265	878.079	832.488	1088.62	1135.37	1134.93
cds-NP_416663.1	2249717	2250766	+	yeiH	conserved inner membrane protein YeiH	32.324	0.550632	0.270567	2.03511	0.0418402	0.119071		23.9149	26.0529	30.743	37.6271	43.561	36.9926
cds-NP_418238.1	3975146	3976276	+	wecE	dTDP-4-dehydro-6-deoxy-D-glucose transaminase	58.6492	0.548136	0.223465	2.45289	0.0141713	0.0518718		45.8369	54.0356	47.7325	66.7026	74.1464	73.9852
cds-NP_418290.4	4032492	4033106	+	yigZ	IMPACT family member YigZ	75.6238	0.546764	0.277676	1.96908	0.0489443	0.134076		72.409	40.5267	54.2047	71.8335	87.122	87.3025
cds-NP_417686.1	3366926	3367642	+	yhcF	DUF1120 domain-containing protein YhcF	52.3423	0.544065	0.222369	2.44667	0.0144182	0.0524588		43.1797	34.7372	50.9686	67.5577	58.3903	62.8874
cds-NP_414663.1	135598	136464	-	speE	spermidine synthase	103.491	0.541033	0.254335	2.12725	0.0333996	0.100649		59.123	97.4571	90.6109	118.867	119.561	119.116
cds-NP_418731.2	4538785	4539501	-	nanC	N-acetylneuraminic acid outer membrane channel	18.9071	0.540851	0.642649	0.841596	0.400014	0.586282		13.2861	12.544	13.7534	25.6548	11.122	20.7158
cds-NP_418165.1	3890236	3891483	+	tnaB	tryptophan:H(+) symporter TnaB	620.622	0.535038	0.67085	0.797552	0.425131	0.60891		852.965	268.248	376.197	661.039	752.586	756.868
cds-NP_415485.4	1027946	1028359	+	yccU	putative CoA-binding protein with NAD(P)-binding Rossmann-fold domain	42.2302	0.533189	0.235756	2.26162	0.023721	0.0772982		35.2081	31.8424	41.2603	50.4545	50.9757	55.4889
cds-NP_414877.1	361926	363179	-	lacY	lactose permease	19.04	0.532555	0.397555	1.33958	0.180383	0.348773		18.6005	19.2984	13.7534	30.7858	18.5366	25.155
cds-NP_416700.1	2292961	2294904	-	ccmF	holocytochrome c synthetase membrane subunit CcmF	29.7142	0.532051	0.285598	1.86293	0.0624714	0.161151		27.9007	22.1932	20.2256	41.0477	29.6586	31.8136
cds-NP_417751.1	3438705	3439130	-	zntR	DNA-binding transcriptional activator ZntR	41.7026	0.531143	0.347828	1.52703	0.126755	0.274172		55.8015	27.0178	23.4617	64.1371	46.3415	45.131
cds-NP_416381.2	1950832	1951398	+	yecD	putative hydrolase	34.9971	0.529235	0.303696	1.74265	0.081395	0.198309		38.5296	27.0178	21.0347	39.3374	46.3415	40.6918
cds-NP_418638.2	4439587	4439793	+	ytfK	DUF1107 domain-containing protein YtfK	146.775	0.526987	0.22068	2.38802	0.0169395	0.0591947		112.932	108.071	118.118	200.963	144.585	143.531
cds-NP_417959.4	3648935	3650224	+	arsB	arsenite/antimonite:H(+) antiporter	23.2853	0.524816	0.332739	1.57726	0.114735	0.256539		21.2577	19.2984	10.5173	24.7997	28.7317	20.7158
cds-NP_417272.1	2923784	2924113	-	yqcC	DUF446 domain-containing protein YqcC	13.4426	0.522263	0.400395	1.30437	0.192108	0.364961		9.96455	12.544	15.3715	21.379	21.3171	11.8376
cds-NP_415795.1	1340243	1340551	+	lapA	lipopolysaccharide assembly protein A	112.504	0.515065	0.221156	2.32896	0.0198611	0.067142		134.189	98.422	100.319	151.364	156.634	169.426
cds-NP_416766.1	2376834	2377592	-	menH	2-succinyl-6-hydroxy-2%2C4-cyclohexadiene-1-carboxylate synthase	23.7048	0.513673	0.355483	1.445	0.148458	0.304077		13.2861	13.5089	16.9895	12.8274	25.9512	23.6753
cds-NP_416572.1	2146692	2147540	-	alkA	DNA-3-methyladenine glycosylase 2	25.1577	0.513391	0.323593	1.58653	0.112618	0.253833		25.9078	15.4387	16.9895	26.51	26.8781	31.0738
cds-NP_417469.1	3142986	3144164	-	hybB	hydrogenase 2 membrane subunit	14.2127	0.512253	0.403564	1.26932	0.204326	0.381182		11.9575	12.544	11.3264	17.1032	18.5366	15.5369
cds-NP_416896.4	2515643	2517832	-	pdeA	putative c-di-GMP phosphodiesterase PdeA	79.9037	0.511725	0.214314	2.38773	0.0169526	0.0591947		65.1017	58.8602	64.7221	99.1987	91.7562	79.1641
cds-NP_416008.1	1567504	1568823	-	yddW	putative lipoprotein YddW	30.7326	0.511548	0.316679	1.61535	0.106235	0.242904		34.5438	23.1581	28.3159	35.9168	52.8293	35.5129
cds-NP_417161.1	2801348	2803492	+	nrdE	ribonucleoside-diphosphate reductase 2 subunit alpha	51.7114	0.510564	0.296592	1.72144	0.0851718	0.204895		49.1584	28.9476	25.8888	47.0339	41.7074	60.6678
cds-NP_416933.4	2555228	2555728	-	eutK	putative structural protein%2C ethanolamine utilization microcompartment	10.9997	0.510027	0.476501	1.07036	0.284458	0.473116		5.97873	8.68429	9.70831	9.40677	13.9025	11.0978
cds-NP_416689.1	2280632	2282392	+	radD	putative DNA repair helicase RadD	25.9426	0.508813	0.305376	1.66619	0.0956763	0.224443		21.2577	19.2984	18.6076	27.3652	24.0976	32.5535
cds-NP_415525.2	1068081	1068254	+	ymdF	conserved protein YmdF	12.0569	0.506329	0.456789	1.10845	0.267666	0.454059		11.2932	9.64921	5.66318	12.8274	10.1951	14.797
cds-NP_414773.1	255977	256435	+	gpt	xanthine-guanine phsophoribosyltransferase	258.803	0.505615	0.48088	1.05144	0.293058	0.482322		134.854	278.862	213.583	295.886	291.951	301.859
cds-NP_416913.1	2536386	2537237	-	pdxK	pyridoxal kinase I	62.338	0.50519	0.240539	2.10024	0.0357075	0.106024		41.1868	37.6319	51.7777	60.7164	67.6586	57.7084
cds-NP_416024.1	1590854	1592176	-	hipA	serine/threonine kinase HipA	32.4933	0.504855	0.275758	1.83079	0.0671317	0.170174		38.5296	23.1581	37.2152	44.4684	57.4635	40.6918
cds-NP_418814.1	4635521	4635994	+	creA	PF05981 family protein CreA	45.2482	0.50471	0.234863	2.14895	0.031638	0.0961993		44.5083	40.5267	53.3957	68.4129	70.4391	58.4483
cds-NP_416047.4	1619120	1619554	+	marR	DNA-binding transcriptional repressor MarR	19.3777	0.504242	0.408196	1.23529	0.216722	0.394928		14.6147	16.4037	19.4166	25.6548	20.3903	25.155
cds-NP_415383.1	901534	902250	-	artQ	L-arginine ABC transporter membrane subunit ArtQ	61.4959	0.503942	0.267068	1.88695	0.0591676	0.154809		37.201	39.5618	50.1596	60.7164	63.0244	56.2287
cds-NP_415697.5	1227681	1228007	+	ycgL	PF05166 family protein YcgL	49.7965	0.503425	0.223699	2.25046	0.0244197	0.0790891		42.5154	37.6319	50.1596	65.8474	61.1708	58.4483
cds-NP_418672.4	4474124	4474717	+	bdcR	putative transcriptional regulator BdcR	21.2709	0.50333	0.293877	1.71272	0.0867634	0.207548		20.5934	20.2634	23.4617	30.7858	25.9512	34.0332
cds-NP_417463.4	3138727	3139593	+	yghU	disulfide reductase/organic hydroperoxide reductase	27.2337	0.502204	0.298108	1.68464	0.0920585	0.217531		27.9007	19.2984	18.6076	32.4961	25.9512	35.5129
cds-gnl|b2190|CDS=2618	2286390	2288914	-	yejO	adhesin-like autotransporter YejO	93.666	0.50199	0.225044	2.23063	0.0257058	0.0821888		79.7164	68.5094	50.9686	107.75	93.6098	82.1235
cds-NP_415397.1	916473	918131	+	ybjD	DUF2813 domain-containing protein YbjD	92.1391	0.501126	0.218284	2.29575	0.02169	0.0720062		88.3523	71.4042	66.3401	115.447	94.5367	110.978
cds-NP_415342.1	857796	859061	-	ybiU	DUF1479 domain-containing protein YbiU	12.8549	0.50018	0.423961	1.17978	0.238088	0.420097		8.63594	10.6141	12.9444	19.6687	13.9025	11.8376
cds-NP_416437.1	2006156	2007643	+	amyA	alpha-amylase	38.0238	0.498539	0.276378	1.80383	0.0712579	0.177871		26.5721	27.0178	33.9791	45.3235	34.2927	43.6512
cds-NP_415966.6	1519027	1520064	+	curA	NADPH-dependent curcumin/dihydrocurcumin reductase	23.323	0.496141	0.385313	1.28763	0.197874	0.373743		19.9291	20.2634	8.89928	29.0755	19.4634	20.7158
cds-NP_418434.1	4205943	4207532	-	purH	bifunctional AICAR transformylase/IMP cyclohydrolase	20.9939	0.49517	0.356902	1.38741	0.165316	0.327393		17.2719	11.5791	11.3264	17.9584	20.3903	19.2361
cds-NP_415304.1	818570	819055	+	moaC	cyclic pyranopterin monophosphate synthase	31.152	0.494045	0.300294	1.64521	0.0999274	0.232107		25.2435	21.2283	16.1805	30.7858	33.3659	25.155
cds-NP_415188.1	686839	687747	-	gltI	glutamate/aspartate ABC transporter periplasmic binding protein	292.426	0.49273	0.222368	2.21583	0.026703	0.0844235		256.421	227.721	217.628	362.588	314.195	311.478
cds-NP_415801.1	1344757	1346742	-	pdeR	cyclic di-GMP phosphodiesterase PdeR	37.2516	0.492341	0.273208	1.80207	0.0715341	0.178247		27.9007	44.3864	29.1249	45.3235	48.1952	47.3505
cds-gnl|b0240|CDS=288	258676	259006	+	crl	RNA polymerase holoenzyme assembly factor Crl	538.479	0.492301	0.201803	2.43951	0.0147071	0.0533272		511.513	396.583	463.572	658.474	608.927	663.647
cds-NP_414717.2	195677	196534	+	cdsA	CDP-diglyceride synthetase	291.304	0.492228	0.206146	2.38777	0.0169509	0.0591947		196.634	258.599	271.833	323.251	384.634	313.697
cds-NP_415947.1	1501562	1502155	+	tehB	tellurite methyltransferase	20.282	0.490799	0.326692	1.50233	0.133012	0.284147		17.2719	19.2984	16.9895	22.2342	19.4634	32.5535
cds-NP_418163.1	3888435	3888509	+	tnaC	tnaAB operon leader peptide	2249.89	0.488366	0.664772	0.734637	0.462561	0.643618		2674.48	2173	2684.35	3801.19	3050.2	3714.8
cds-NP_415331.1	846460	847119	-	glnP	L-glutamine ABC transporter membrane subunit	57.0594	0.487951	0.277442	1.75875	0.0786206	0.192961		51.8156	46.3162	48.5415	57.2958	73.2196	75.4649
cds-NP_416691.1	2282940	2283947	-	yejK	nucleoid-associated protein YejK	92.6368	0.4873	0.274939	1.7724	0.0763289	0.187989		52.48	82.9832	86.5658	83.8058	110.293	115.417
cds-NP_415625.1	1164095	1165120	+	nagZ	beta-N-acetylhexosaminidase	93.0053	0.486183	0.211061	2.30352	0.0212497	0.0709327		60.4516	54.0356	57.4408	83.8058	71.3659	85.8228
cds-NP_416332.1	1903082	1903882	+	manY	mannose-specific PTS enzyme IIC component	262.12	0.485817	0.202464	2.39952	0.0164166	0.0581359		260.407	213.248	230.572	320.685	327.171	339.592
cds-NP_415124.1	623554	624510	-	fepB	ferric enterobactin ABC transporter periplasmic binding protein	20.6713	0.485743	0.43276	1.12243	0.261679	0.447658		7.30734	18.3335	10.5173	14.5377	18.5366	16.2767
cds-NP_416361.2	1930034	1930390	-	yebF	secreted protein YebF	78.8871	0.485457	0.21496	2.25836	0.0239233	0.0778379		43.844	55.9654	55.8228	88.0816	65.8049	62.8874
cds-NP_415567.1	1110863	1113406	+	opgH	osmoregulated periplasmic glucans (OPGs) biosynthesis protein H	308.348	0.48394	0.210563	2.29831	0.0215441	0.071746		251.771	265.353	221.673	312.134	383.708	337.372
cds-NP_414736.1	217057	218775	-	proS	proline--tRNA ligase	377.543	0.483903	0.219745	2.20211	0.0276575	0.086603		225.863	328.073	317.947	371.14	435.61	410.618
cds-NP_414845.1	325577	327247	-	betA	choline dehydrogenase	75.0761	0.481401	0.247792	1.94276	0.0520447	0.140395		57.7944	52.1058	40.4513	70.1232	67.6586	72.5055
cds-NP_416578.2	2154016	2155263	+	mdtA	multidrug efflux pump membrane fusion protein MdtA	10.1882	0.477988	0.492611	0.970316	0.331889	0.518873		8.63594	8.68429	9.70831	9.40677	15.7561	12.5775
cds-NP_416383.4	1952266	1952661	+	yecN	putative inner membrane protein	94.8137	0.477816	0.203604	2.34679	0.0189361	0.0645287		106.289	77.1937	76.0484	123.998	106.585	132.433
cds-NP_417017.4	2654157	2654933	-	sseB	protein SseB	86.1649	0.476437	0.268725	1.77295	0.0762366	0.18787		46.5012	76.2288	94.656	93.2126	114	93.9612
cds-NP_417794.1	3465543	3466220	+	gspO	Type II secretion system prepilin peptidase	18.378	0.474891	0.374248	1.26892	0.204469	0.381281		21.2577	7.71937	14.5625	18.8135	26.8781	17.0166
cds-NP_417813.1	3484218	3484436	+	yheU	UPF0270 family protein YheU	17.9246	0.474473	0.352449	1.34622	0.178233	0.345876		16.6076	10.6141	13.7534	21.379	21.3171	15.5369
cds-NP_414693.1	169778	170575	+	fhuC	iron(III) hydroxamate ABC transporter ATP binding subunit	30.3927	0.473173	0.324439	1.45843	0.144721	0.300138		18.6005	23.1581	22.6527	29.9306	33.3659	25.8948
cds-NP_417776.1	3450543	3451364	-	rplB	50S ribosomal subunit protein L2	2184.77	0.470555	0.324304	1.45097	0.146788	0.302261		1539.19	2342.83	2122.88	2527.86	3122.49	2669.38
cds-NP_418041.1	3751128	3751868	-	yiaT	outer membrane protein YiaT	16.483	0.470473	0.38057	1.23623	0.216372	0.394686		13.9504	14.4738	17.7986	25.6548	23.1708	15.5369
cds-NP_415552.1	1098879	1099616	+	ycdX	zinc-binding phosphatase	55.3761	0.470411	0.231031	2.03613	0.0417369	0.118936		43.844	41.4916	46.1145	50.4545	73.2196	59.1881
cds-NP_415935.2	1490902	1491432	+	cybB	cytochrome b561	79.3417	0.469945	0.234346	2.00535	0.0449256	0.125391		93.0024	68.5094	56.6318	102.619	88.9757	111.718
cds-NP_417721.1	3405436	3405906	+	accB	biotin carboxyl carrier protein	228.479	0.466688	0.223018	2.0926	0.0363846	0.107583		158.104	217.107	199.829	257.403	299.366	236.753
cds-NP_417091.1	2738948	2740069	-	tyrA	fused chorismate mutase/prephenate dehydrogenase	72.2229	0.466552	0.230434	2.02467	0.0429014	0.121117		63.7731	54.0356	75.2394	82.0955	99.1708	86.5626
cds-NP_417774.1	3449901	3450233	-	rplV	50S ribosomal subunit protein L22	959.954	0.466412	0.32113	1.45241	0.146388	0.302022		706.819	1118.34	1005.62	1093.75	1543.17	1273.28
cds-NP_417479.1	3151250	3151984	-	exbB	Ton complex subunit ExbB	178.739	0.464933	0.199144	2.33466	0.0195611	0.0663919		125.553	151.493	156.951	202.673	163.122	230.834
cds-NP_417170.1	2811427	2812599	+	emrA	multidrug efflux pump membrane fusion protein EmrA	39.348	0.464355	0.25592	1.81445	0.0696083	0.174576		24.5792	31.8424	25.0798	38.4822	33.3659	39.2121
cds-NP_417778.1	3451681	3452286	-	rplD	50S ribosomal subunit protein L4	1596.21	0.463381	0.423204	1.09494	0.273545	0.460171		1181.13	1793.79	1606.73	1978.84	2339.32	1998.34
cds-NP_415240.1	744243	745175	+	pxpC	5-oxoprolinase component C	57.0455	0.462155	0.237833	1.94319	0.0519929	0.140344		47.1655	36.667	42.8784	56.4406	59.3171	59.928
cds-NP_415364.1	884946	885230	-	ybjH	uncharacterized protein YbjH	18.6078	0.45693	0.347507	1.31488	0.18855	0.359813		12.6218	15.4387	17.7986	25.6548	17.6098	19.2361
cds-NP_415242.1	745935	746726	+	nei	endonuclease VIII	24.4635	0.455905	0.373378	1.22103	0.222075	0.400055		24.5792	12.544	23.4617	35.9168	23.1708	25.155
cds-NP_416596.1	2174282	2174566	-	gatB	galactitol-specific PTS enzyme IIB component	294.003	0.453998	0.265447	1.71031	0.0872079	0.208142		291.629	211.318	232.999	361.733	320.683	327.014
cds-NP_416544.1	2111077	2111976	-	rfbD	dTDP-4-dehydrorhamnose reductase	139.811	0.453389	0.20162	2.24873	0.02453	0.0793254		91.6738	117.72	116.5	155.639	150.146	139.092
cds-NP_415922.1	1469358	1470509	+	insI-2	IS30 transposase	47.795	0.452103	0.230973	1.95738	0.0503027	0.136651		46.5012	33.7723	47.7325	59.8613	57.4635	59.1881
cds-NP_417311.1	2971597	2972637	+	tas	putative NADP(H)-dependent aldo-keto reductase Tas	94.667	0.451824	0.248715	1.81663	0.0692734	0.173941		110.939	63.6848	76.0484	126.564	82.4879	135.393
cds-NP_418807.4	4627315	4628547	+	nadR	DNA-binding transcriptional repressor/NMN adenylyltransferase NadR	100.14	0.451805	0.183859	2.45734	0.0139968	0.0512775		105.624	86.8429	82.5206	120.578	126.049	130.954
cds-NP_418411.1	4178879	4179583	+	rplA	50S ribosomal subunit protein L1	2174.31	0.451147	0.383599	1.17609	0.23956	0.421057		1262.84	2401.69	2198.93	2582.59	2862.98	2569.5
cds-NP_416028.3	1598617	1600209	-	lsrK	autoinducer-2 kinase	32.4665	0.450977	0.322165	1.39983	0.161564	0.322217		32.5509	31.8424	20.2256	30.7858	38	46.6107
cds-NP_415329.4	843255	845480	-	ybiO	moderate conductance mechanosensitive channel	16.8697	0.450766	0.378482	1.19098	0.23366	0.413555		13.9504	14.4738	12.9444	22.2342	14.8293	19.2361
cds-NP_418092.1	3810343	3811152	-	mutM	DNA-formamidopyrimidine glycosylase	81.848	0.45057	0.329826	1.36608	0.171913	0.336535		108.281	39.5618	61.486	101.764	93.6098	93.2213
cds-NP_416853.1	2469131	2470462	+	yfdI	CPS-53 (KpLE1) prophage%3B serotype specific glucosyl transferase	89.1912	0.450262	0.202136	2.22752	0.0259124	0.0826007		92.3381	110.001	101.128	165.901	128.829	119.116
cds-NP_416428.1	1997811	1998479	-	tcyL	cystine ABC transporter membrane subunit	10.2061	0.449647	0.457226	0.983423	0.325399	0.513434		11.2932	11.5791	7.28123	11.9723	17.6098	11.8376
cds-NP_416571.1	2143266	2146583	+	dgcE	putative diguanylate cyclase DgcE	68.8849	0.449387	0.233195	1.92709	0.0539685	0.14439		66.4303	63.6848	49.3506	82.0955	83.4147	79.904
cds-NP_418301.3	4050133	4050765	-	yihA	GTP-binding protein YihA	151.142	0.448655	0.18959	2.36645	0.0179594	0.0618958		119.575	115.791	122.163	165.046	164.976	158.328
cds-NP_416223.1	1792267	1792731	-	nlpC	NlpC/P60 family lipoprotein NlpC	59.8058	0.446016	0.218916	2.03739	0.0416113	0.118898		75.7306	55.0005	53.3957	81.2403	82.4879	88.7822
cds-NP_416042.2	1613315	1614703	-	sad	NAD(+)-dependent succinate semialdehyde dehydrogenase	27.1491	0.444831	0.304145	1.46256	0.143587	0.298273		23.2506	18.3335	13.7534	27.3652	26.8781	22.1955
cds-NP_415851.1	1399721	1400236	-	ogt	methylated-DNA--[protein]-cysteine S-methyltransferase	10.5803	0.444505	0.461724	0.962705	0.335696	0.522685		13.2861	13.5089	7.28123	14.5377	13.9025	17.7564
cds-NP_414556.1	14168	15298	+	dnaJ	chaperone protein DnaJ	484.327	0.444209	0.284358	1.56214	0.118254	0.261193		520.149	366.67	414.221	665.315	512.537	593.361
cds-NP_415695.1	1226600	1226968	+	ycgJ	PF05666 family protein YcgJ	32.8764	0.442871	0.252979	1.75063	0.0800103	0.195581		31.8866	27.9827	31.552	42.7581	38.9269	42.9114
cds-NP_416816.1	2430275	2430763	-	cvpA	colicin V production protein	51.6242	0.442718	0.248683	1.78025	0.075035	0.185746		33.2152	40.5267	48.5415	53.02	59.3171	53.2693
cds-NP_415314.1	826119	827252	-	ybhS	putative ABC exporter membrane subunit YbhS	20.7858	0.44203	0.412613	1.0713	0.284037	0.472763		28.565	13.5089	12.9444	29.0755	24.0976	22.9354
cds-NP_414774.1	256527	257771	+	frsA	fermentation-respiration switch protein	63.4989	0.440457	0.215217	2.04657	0.0407007	0.116767		63.1088	51.1408	54.2047	68.4129	92.683	69.5461
cds-NP_417492.1	3166111	3167718	-	ygiS	putative deoxycholate binding periplasmic protein	82.6955	0.440363	0.200635	2.19485	0.0281746	0.0879627		58.4587	67.5445	66.3401	94.0677	76.0001	89.522
cds-NP_416806.1	2421325	2421687	+	folX	dihydroneopterin triphosphate 2'-epimerase	108.467	0.439962	0.197971	2.22235	0.0262593	0.0832531		78.3878	76.2288	97.8921	114.592	130.683	98.4003
cds-NP_417928.1	3609217	3609882	+	yhhQ	putative queuosine precursor transporter	33.3541	0.438554	0.349765	1.25386	0.209894	0.387965		21.2577	27.0178	34.7881	30.7858	44.4878	36.9926
cds-NP_416384.1	1952702	1953445	+	cmoA	carboxy-S-adenosyl-L-methionine synthase	31.8164	0.437973	0.326784	1.34025	0.180163	0.348698		22.5863	36.667	24.2708	24.7997	41.7074	45.131
cds-NP_415933.1	1488232	1489671	+	aldA	aldehyde dehydrogenase A	1529.81	0.43794	0.344113	1.27266	0.203138	0.379834		1391.05	1126.06	1261.27	1518.77	1823.07	1777.12
cds-YP_026172.1	2751795	2753456	+	recN	DNA repair protein RecN	59.2665	0.437914	0.205355	2.13247	0.0329679	0.0996311		57.1301	55.9654	49.3506	71.8335	82.4879	66.5866
cds-NP_416597.1	2174597	2175049	-	gatA	galactitol-specific PTS enzyme IIA component	478.726	0.436689	0.228973	1.90716	0.0564997	0.149643		548.05	429.39	491.888	684.984	683.074	622.215
cds-NP_418436.1	4213680	4214123	-	yjaB	putative N-acetyltransferase YjaB	32.3152	0.436529	0.297742	1.46613	0.142612	0.296829		26.5721	21.2283	21.8437	32.4961	30.5854	31.8136
cds-NP_415770.1	1312351	1312890	-	yciB	inner membrane protein	55.0188	0.43606	0.229412	1.90077	0.0573316	0.151105		43.1797	49.211	55.0138	53.8751	77.8537	67.3265
cds-NP_416390.1	1960062	1961795	+	argS	arginine--tRNA ligase	246.552	0.435379	0.273958	1.58922	0.112011	0.253113		151.461	213.248	194.975	250.562	259.512	245.631
cds-NP_417450.1	3121634	3123805	-	glcB	malate synthase G	33.0551	0.435247	0.280347	1.55253	0.120536	0.264494		23.2506	22.1932	25.8888	33.3513	30.5854	32.5535
cds-NP_418730.4	4537659	4538765	-	nanM	N-acetylneuraminate mutarotase	34.8827	0.434645	0.570237	0.762219	0.44593	0.627375		28.565	19.2984	21.0347	35.0616	33.3659	25.155
cds-YP_026224.1	3619192	3623427	+	rhsB	rhs element protein RhsB	44.2663	0.433496	0.258281	1.67839	0.0932715	0.219971		37.8653	35.7021	24.2708	40.1926	39.8537	51.7896
cds-NP_416542.1	2109581	2110138	-	rfbC	dTDP-4-dehydrorhamnose 3%2C5-epimerase	82.0158	0.433308	0.297845	1.45481	0.145721	0.301216		59.123	103.247	80.9026	108.605	114	104.319
cds-NP_414665.1	137083	138633	+	cueO	cuprous oxidase/multicopper oxidase with role in copper homeostasis	34.2423	0.433127	0.291857	1.48404	0.137798	0.290512		24.5792	23.1581	22.6527	28.2203	36.1464	31.0738
cds-NP_418502.1	4296436	4297125	-	yjcO	Sel1 repeat-containing protein YjcO	34.7058	0.432655	0.305437	1.41651	0.156626	0.315631		25.9078	28.9476	43.6874	44.4684	45.4147	42.9114
cds-NP_416906.1	2528161	2530176	-	ligA	DNA ligase	110.931	0.429426	0.235656	1.82226	0.0684158	0.172605		85.0308	87.8079	96.2741	116.302	126.976	119.116
cds-NP_416908.1	2531463	2532224	+	cysZ	sulfate:H(+) symporter	54.948	0.428875	0.232534	1.84436	0.0651308	0.166193		48.4941	53.0707	40.4513	64.1371	56.5366	69.5461
cds-NP_418158.1	3884336	3884476	+	rpmH	50S ribosomal subunit protein L34	1038.8	0.427364	0.367139	1.16404	0.244409	0.427237		693.533	1222.56	1047.69	1260.51	1407.85	1316.2
cds-NP_415411.2	937372	937983	+	lolA	outer membrane lipoprotein carrier protein	62.8408	0.427354	0.211752	2.01818	0.0435721	0.122684		56.4658	51.1408	55.0138	69.268	82.4879	68.0664
cds-NP_416379.1	1948180	1948632	-	nudB	dihydroneopterin triphosphate diphosphatase	128.209	0.42563	0.250609	1.69838	0.0894354	0.212384		72.409	110.001	99.5102	116.302	128.829	131.694
cds-NP_418487.1	4277469	4277933	+	soxR	DNA-binding transcriptional dual regulator SoxR	12.1048	0.425476	0.45823	0.92852	0.353138	0.541571		18.6005	8.68429	7.28123	21.379	12.0488	14.0572
cds-NP_414790.1	270603	271754	+	insI-1	IS30 transposase	46.1805	0.424032	0.292966	1.44738	0.147791	0.303163		54.4729	37.6319	41.2603	59.0061	56.5366	64.3671
cds-NP_416268.2	1836073	1837239	+	ynjB	putative ABC transporter periplasmic binding protein YnjB	11.2116	0.423446	0.427055	0.991548	0.321418	0.508852		7.97164	10.6141	9.70831	11.1171	13.9025	12.5775
cds-NP_418414.1	4181245	4185273	+	rpoB	RNA polymerase subunit beta	1966.87	0.423044	0.278639	1.51825	0.128951	0.277791		1323.96	1943.35	1753.97	1997.66	2519.12	2214.38
cds-NP_417910.1	3591009	3592325	-	ugpB	sn-glycerol 3-phosphate ABC transporter periplasmic binding protein	59.3967	0.423002	0.421206	1.00426	0.315251	0.504376		55.8015	39.5618	44.4964	60.7164	66.7318	60.6678
cds-NP_417002.1	2630958	2632535	-	guaA	GMP synthetase	276.251	0.422221	0.259596	1.62646	0.103853	0.238872		182.683	242.195	200.638	281.348	278.976	276.705
cds-NP_414970.1	455133	456431	+	tig	trigger factor	857.852	0.42076	0.272684	1.54303	0.122824	0.267853		686.225	933.079	933.616	1141.64	1176.15	1098.68
cds-NP_416056.1	1625335	1627380	-	dcp	peptidyl-dipeptidase Dcp	60.2771	0.420031	0.238174	1.76355	0.0778085	0.191189		55.1372	45.3513	42.0693	56.4406	75.0732	60.6678
cds-NP_416167.1	1726659	1727756	+	nemA	N-ethylmaleimide reductase	33.8009	0.419776	0.298255	1.40744	0.159297	0.319496		19.9291	33.7723	32.361	31.641	44.4878	37.7324
cds-NP_417282.1	2935584	2937359	+	fucI	L-fucose isomerase	40.6892	0.415358	0.266448	1.55887	0.119026	0.262265		27.2364	30.8775	33.1701	48.7442	31.5122	40.6918
cds-NP_417563.1	3243329	3244741	-	uxaC	D-glucoronate/D-galacturonate isomerase	36.0236	0.414829	0.257434	1.6114	0.107093	0.244061		35.2081	42.4565	25.8888	46.1787	50.0488	41.4317
cds-NP_416961.1	2581734	2582777	-	ypfG	DUF1176 domain-containing protein YpfG	23.1531	0.414422	0.322224	1.28613	0.198397	0.374006		17.2719	19.2984	16.9895	22.2342	19.4634	28.8542
cds-NP_418407.1	4175944	4177128	+	tufB	translation elongation factor Tu 2	6536.43	0.413901	0.211022	1.96142	0.0498303	0.135802		4535.2	5956.46	5574.19	6766.03	7637.08	6999.74
cds-NP_416516.1	2084226	2084453	-	yeeD	putative sulfurtransferase YeeD	18.1764	0.413757	0.467919	0.88425	0.376561	0.563581		8.63594	15.4387	15.3715	11.1171	28.7317	12.5775
cds-NP_416121.1	1678427	1679371	+	ydgH	DUF1471 domain-containing protein YdgH	134.976	0.413651	0.173335	2.38642	0.0170133	0.0593091		109.61	109.036	120.545	142.812	162.195	147.23
cds-NP_415372.1	891184	891906	+	nfsA	NADPH-dependent nitroreductase NfsA	56.1148	0.412609	0.23759	1.73664	0.0824508	0.200163		45.8369	45.3513	64.7221	71.8335	62.0976	73.2453
cds-YP_026227.1	3699980	3700087	-	ldrD	small toxic polypeptide LdrD	11.5079	0.410736	0.47016	0.873609	0.382331	0.569148		7.30734	7.71937	5.66318	6.84129	10.1951	10.3579
cds-NP_416296.1	1865726	1866472	-	mipA	scaffolding protein that interacts with murein polymerase and murein hydrolase	255.4	0.410042	0.217587	1.8845	0.0594977	0.155357		166.74	264.388	218.437	279.638	314.195	267.086
cds-NP_415391.1	908293	909294	-	ltaE	low-specificity L-threonine aldolase	70.2013	0.409952	0.210243	1.9499	0.0511883	0.138437		50.487	44.3864	47.7325	69.268	61.1708	59.928
cds-NP_417315.1	2977637	2978899	-	lysA	diaminopimelate decarboxylase	24.6835	0.409295	0.325208	1.25856	0.208189	0.385676		19.9291	24.123	13.7534	27.3652	27.8049	21.4557
cds-NP_414550.1	9306	9893	+	mog	molybdopterin adenylyltransferase	110.757	0.40812	0.226531	1.80161	0.0716075	0.178326		86.3594	110.001	118.118	114.592	152	149.45
cds-NP_415161.1	659251	660216	-	lipA	lipoyl synthase	238.648	0.407509	0.267735	1.52206	0.127994	0.276291		178.698	204.563	182.84	252.273	250.244	247.85
cds-NP_416496.1	2064479	2065222	-	cobS	cobalamin 5'-phosphate synthase	29.264	0.40516	0.285429	1.41947	0.155761	0.314484		29.8936	23.1581	24.2708	33.3513	34.2927	35.5129
cds-NP_416968.2	2593072	2593770	-	ypfH	esterase YpfH	37.9105	0.404795	0.252471	1.60333	0.108861	0.247178		37.8653	30.8775	27.5069	43.6132	35.2195	48.8302
cds-NP_417667.1	3343380	3343937	+	lptA	lipopolysaccharide transport system protein LptA	56.576	0.403211	0.248734	1.62105	0.105006	0.240743		57.1301	44.3864	55.0138	72.6887	70.4391	65.1069
cds-NP_414589.1	47769	49631	+	kefC	K(+) : H(+) antiporter KefC	24.0018	0.402829	0.304786	1.32168	0.186276	0.356113		17.9362	18.3335	21.0347	27.3652	22.2439	25.8948
cds-NP_415116.1	610254	612494	-	fepA	ferric enterobactin outer membrane transporter	23.0911	0.400348	0.382163	1.04759	0.29483	0.484086		11.2932	13.5089	21.0347	23.0893	12.9756	23.6753
cds-NP_416300.2	1872041	1873531	+	dgcJ	putative diguanylate cyclase DgcJ	29.1924	0.400324	0.330568	1.21102	0.225888	0.404181		27.9007	35.7021	25.0798	36.7719	49.122	31.0738
cds-NP_417640.1	3318637	3319980	+	argG	argininosuccinate synthetase	65.1282	0.400319	0.241045	1.66076	0.0967608	0.226486		59.7873	51.1408	41.2603	71.8335	63.9513	65.8468
cds-NP_416333.4	1903895	1904746	+	manZ	mannose-specific PTS enzyme IID component	385.078	0.400228	0.203648	1.9653	0.0493801	0.134921		364.038	340.617	326.037	475.47	414.293	470.546
cds-NP_418084.1	3802039	3803058	-	waaO	UDP-D-glucose:(glucosyl)LPS alpha-1%2C3-glucosyltransferase	44.252	0.400215	0.263511	1.51878	0.128819	0.277647		35.2081	50.1759	48.5415	59.0061	55.6098	60.6678
cds-NP_415611.1	1150670	1151404	+	fabG	3-oxoacyl-[acyl-carrier-protein] reductase FabG	791.871	0.399999	0.184977	2.16243	0.030585	0.0940362		545.393	731.41	736.213	847.465	927.757	878.944
cds-NP_418818.1	4639590	4640306	-	arcA	DNA-binding transcriptional dual regulator ArcA	463.062	0.396942	0.162927	2.43632	0.0148378	0.0537094		389.946	422.636	413.412	573.813	506.049	533.433
cds-NP_414694.1	170575	171465	+	fhuD	iron(III) hydroxamate ABC transporter periplasmic binding protein	20.5188	0.396069	0.353819	1.11941	0.262964	0.449134		11.2932	19.2984	14.5625	23.0893	16.6829	18.4963
cds-NP_415641.1	1181783	1182829	-	potD	spermidine preferential ABC transporter periplasmic binding protein	180.156	0.393608	0.30758	1.27969	0.200653	0.376646		108.946	184.3	167.468	190.701	222.439	190.882
cds-NP_416604.1	2182035	2182781	-	yegW	putative DNA-binding transcriptional regulator YegW	23.6342	0.393535	0.316202	1.24457	0.213291	0.39115		25.2435	24.123	15.3715	27.3652	24.0976	33.2933
cds-NP_416673.1	2261427	2262365	-	fruK	1-phosphofructokinase	31.5177	0.392759	0.438998	0.894672	0.370963	0.558945		15.9433	23.1581	17.7986	16.2481	30.5854	27.3745
cds-NP_414653.1	119281	120135	+	ampE	protein AmpE	50.5265	0.392724	0.315681	1.24405	0.213481	0.391213		62.4445	27.9827	44.4964	54.7303	58.3903	65.8468
cds-NP_417897.1	3579768	3580805	-	yhhX	putative oxidoreductase YhhX	85.2856	0.392274	0.210185	1.86633	0.0619953	0.160202		87.0237	64.6497	57.4408	87.2264	93.6098	95.4409
cds-NP_415903.4	1447519	1449018	+	feaB	phenylacetaldehyde dehydrogenase	24.9603	0.392093	0.354079	1.10736	0.268139	0.454498		20.5934	11.5791	26.6979	23.0893	26.8781	28.1144
cds-NP_416930.1	2552352	2553221	+	amiA	N-acetylmuramoyl-L-alanine amidase A	46.7386	0.391571	0.232354	1.68524	0.0919429	0.217487		49.8227	35.7021	47.7325	58.1509	56.5366	61.4077
cds-NP_416664.1	2250840	2251697	+	nfo	endonuclease IV	29.6061	0.390036	0.297107	1.31278	0.189258	0.36077		27.9007	36.667	17.7986	39.3374	29.6586	37.7324
cds-NP_416600.4	2177512	2178564	-	fbaB	fructose-bisphosphate aldolase class I	19.9547	0.388914	0.378242	1.02822	0.303849	0.493108		17.2719	14.4738	14.5625	23.0893	19.4634	18.4963
cds-NP_414846.1	327261	328733	-	betB	betaine aldehyde dehydrogenase	86.6376	0.387816	0.250402	1.54878	0.121435	0.26624		66.4303	48.2461	43.6874	74.399	63.0244	71.0258
cds-NP_416901.1	2522729	2523985	-	xapB	xanthosine:H(+) symporter XapB	30.5327	0.387687	0.275409	1.40768	0.159227	0.319496		27.9007	21.2283	24.2708	29.9306	28.7317	37.7324
cds-NP_416632.1	2215745	2216476	-	yehW	glycine betaine ABC transporter membrane subunit YehW	11.1956	0.386383	0.476085	0.811585	0.41703	0.601948		7.97164	7.71937	4.04513	8.55161	9.2683	8.13837
cds-NP_416993.2	2620246	2620872	-	upp	uracil phosphoribosyltransferase	205.737	0.386081	0.319893	1.20691	0.227467	0.40598		91.6738	175.616	162.614	174.453	200.195	185.703
cds-NP_417027.1	2662583	2663323	-	trmJ	tRNA Cm32/Um32 methyltransferase	144.524	0.385629	0.176286	2.18751	0.028705	0.0890946		114.924	130.264	113.264	148.798	168.683	150.19
cds-NP_416520.1	2088304	2089128	-	yeeZ	putative epimerase YeeZ	102.398	0.385361	0.192028	2.0068	0.0447708	0.125303		100.974	64.6497	83.3297	106.04	111.22	110.978
cds-NP_416674.1	2262365	2263495	-	fruB	fructose-specific PTS multiphosphoryl transfer protein FruB	34.964	0.385274	0.308596	1.24847	0.211857	0.389542		21.2577	19.2984	16.1805	26.51	25.9512	22.1955
cds-NP_415915.1	1460893	1462098	+	paaJ	beta-ketoadipyl-CoA thiolase	27.9839	0.383042	0.303983	1.26008	0.207641	0.385072		19.9291	20.2634	22.6527	28.2203	28.7317	25.155
cds-NP_415191.1	690906	691784	-	ybeX	CorC-HlyC family protein YbeX	219.612	0.382408	0.197134	1.93984	0.0523994	0.141083		205.934	196.844	169.086	264.245	250.244	231.574
cds-NP_417698.1	3378223	3378651	-	rplM	50S ribosomal subunit protein L13	764.866	0.382273	0.377439	1.01281	0.311152	0.501006		480.956	907.991	867.276	992.842	1032.49	914.457
cds-NP_417338.3	2997235	2997600	-	insC-4	IS2 insertion element repressor InsA	11.1639	0.381863	0.476173	0.801942	0.422587	0.606537		9.30024	5.78953	13.7534	11.9723	10.1951	15.5369
cds-NP_416996.1	2623044	2625110	+	ppk	polyphosphate kinase	134.126	0.380531	0.183638	2.07218	0.0382488	0.111695		166.74	124.475	121.354	190.701	174.244	174.605
cds-NP_417620.1	3297098	3298138	-	yraQ	permease family protein YraQ	51.2215	0.379235	0.398818	0.950896	0.341657	0.529372		21.922	42.4565	37.2152	46.1787	43.561	41.4317
cds-NP_415804.1	1350251	1351039	-	fabI	enoyl-[acyl-carrier-protein] reductase	438.762	0.379008	0.189758	1.99732	0.0457901	0.127315		314.215	384.039	400.468	421.594	523.659	482.383
cds-NP_415422.1	950340	951080	-	pflA	pyruvate formate-lyase activating enzyme	25.264	0.378719	0.342853	1.10461	0.269329	0.455339		23.9149	19.2984	21.0347	20.5239	25.9512	36.9926
cds-NP_415315.4	827245	828981	-	ybhF	putative ABC exporter ATP binding subunit	36.6487	0.378247	0.253239	1.49363	0.135271	0.287037		34.5438	29.9126	26.6979	42.7581	37.0732	39.2121
cds-NP_418634.1	4434622	4436565	-	cpdB	2'3' cyclic nucleotide phosphodiesterase/3' nucleotidase	116.36	0.377725	0.202033	1.86962	0.0615364	0.159222		104.96	98.422	109.218	139.391	141.805	125.775
cds-NP_417110.1	2754896	2755378	+	smpB	SsrA-binding protein	197.468	0.376977	0.164198	2.29587	0.0216831	0.0720062		179.362	174.651	186.076	242.011	237.269	222.695
cds-NP_416331.1	1902048	1903019	+	manX	mannose-specific PTS enzyme IIAB component	265.583	0.376795	0.155802	2.41843	0.0155878	0.0558391		240.478	252.809	228.954	324.961	289.171	322.575
cds-NP_418380.4	4137932	4139035	-	gldA	L-1%2C2-propanediol dehydrogenase/glycerol dehydrogenase	17.3721	0.376131	0.403981	0.93106	0.351822	0.540303		12.6218	8.68429	7.28123	11.1171	16.6829	10.3579
cds-NP_416369.1	1939222	1940193	-	lpxM	myristoyl-acyl carrier protein-dependent acyltransferase	112.792	0.375956	0.19673	1.91102	0.0560018	0.148522		95.6597	97.4571	114.882	137.681	117.707	143.531
cds-NP_416567.4	2137902	2139485	+	yegH	inner membrane protein YegH	44.4184	0.375481	0.240265	1.56278	0.118105	0.261095		34.5438	37.6319	33.1701	39.3374	46.3415	50.3099
cds-NP_416161.4	1721264	1722121	+	ydhJ	putative membrane fusion protein YdhJ	15.5725	0.375375	0.382567	0.981201	0.326494	0.514018		11.2932	15.4387	19.4166	26.51	16.6829	16.2767
cds-NP_417169.1	2810770	2811300	+	mprA	DNA-binding transcriptional repressor MprA	179.102	0.375276	0.162229	2.31324	0.0207094	0.0696217		170.062	189.125	148.861	244.576	194.634	218.256
cds-NP_414676.1	148807	149601	-	panB	3-methyl-2-oxobutanoate hydroxymethyltransferase	113.152	0.373265	0.202481	1.84346	0.0652616	0.166358		84.3665	81.0534	81.7116	115.447	92.683	111.718
cds-NP_418085.2	3803058	3804137	-	waaB	UDP-D-galactose:(glucosyl)lipopolysaccharide-1%2C6-D-galactosyltransferase	66.9991	0.372263	0.228341	1.63029	0.10304	0.237646		51.1513	71.4042	61.486	70.1232	78.7806	87.3025
cds-NP_417153.1	2797211	2797510	+	ygaV	putative DNA-binding transcriptional regulator YgaV	12.5834	0.369727	0.500918	0.738099	0.460454	0.641644		7.97164	2.89476	8.09026	5.98613	12.9756	6.65866
cds-YP_009029995.1	852869	852997	-	mntS	small protein MntS	336.394	0.369622	0.222874	1.65844	0.0972294	0.227083		257.75	188.16	220.864	310.423	283.61	269.306
cds-NP_415323.1	837665	837925	-	ybiJ	DUF1471 domain-containing protein YbiJ	11.5043	0.369314	0.475052	0.777418	0.436912	0.62003		5.97873	15.4387	4.85415	9.40677	13.9025	9.61807
cds-NP_415622.1	1162247	1162624	+	ycfL	DUF1425 domain-containing protein YcfL	62.633	0.368327	0.246124	1.49651	0.13452	0.286311		55.8015	40.5267	44.4964	56.4406	57.4635	68.8062
cds-NP_417048.1	2687070	2687408	-	glnB	nitrogen regulatory protein PII-1	109.212	0.368268	0.191746	1.9206	0.0547816	0.145849		105.624	105.176	99.5102	137.681	124.195	138.352
cds-NP_417541.1	3215727	3216491	-	nfeF	NADPH-dependent ferric chelate reductase	40.4008	0.367832	0.286379	1.28442	0.198994	0.37469		24.5792	25.088	30.743	35.9168	29.6586	37.7324
cds-NP_418297.1	4043418	4044044	+	dsbA	thiol:disulfide oxidoreductase DsbA	194.531	0.366667	0.154271	2.37676	0.0174653	0.0604874		187.998	174.651	165.041	248.852	204.829	227.134
cds-NP_416375.1	1945365	1945976	-	ruvA	Holliday junction branch migration complex subunit RuvA	53.1882	0.366364	0.242831	1.50872	0.131371	0.281859		51.1513	29.9126	45.3054	54.7303	55.6098	54.749
cds-NP_417366.1	3033657	3035174	-	lysS	lysine--tRNA ligase%2C constitutive	371.938	0.365687	0.220327	1.65974	0.0969659	0.226717		271.7	385.969	337.364	388.243	449.513	442.431
cds-NP_415754.1	1293527	1294144	+	tdk	thymidine/deoxyuridine kinase	55.5956	0.365246	0.300662	1.2148	0.224441	0.402907		49.1584	63.6848	72.8123	81.2403	83.4147	73.9852
cds-NP_417796.1	3466797	3466991	-	bfd	bacterioferritin-associated ferredoxin	77.6114	0.364381	0.249946	1.45784	0.144885	0.300232		61.7802	47.2812	52.5867	64.9922	73.2196	71.0258
cds-NP_415121.1	620196	621188	-	fepG	ferric enterobactin ABC transporter membrane subunit FepG	14.5126	0.36424	0.499036	0.729887	0.465459	0.645441		8.63594	16.4037	5.66318	13.6826	9.2683	15.5369
cds-NP_417022.1	2658952	2659467	-	hscB	co-chaperone for [Fe-S] cluster biosynthesis	98.975	0.364123	0.209304	1.73969	0.0819142	0.198978		81.7093	69.4743	97.8921	108.605	104.732	108.018
cds-NP_416990.1	2617578	2617937	+	yfgD	putative oxidoreductase YfgD	82.7118	0.363864	0.236042	1.54152	0.12319	0.268377		94.3311	80.0885	62.295	113.736	96.3903	95.4409
cds-NP_415779.1	1319789	1321384	-	trpD	anthranilate synthase subunit TrpD	20.2438	0.363692	0.335327	1.08459	0.278104	0.465626		16.6076	13.5089	19.4166	22.2342	20.3903	21.4557
cds-NP_418354.1	4110740	4111507	-	tpiA	triose-phosphate isomerase	430.502	0.36226	0.158193	2.28998	0.0220223	0.0728247		414.525	364.74	380.242	513.952	494.927	483.123
cds-NP_418181.1	3907593	3908366	-	pstB	phosphate ABC transporter ATP binding subunit	53.6079	0.361116	0.219916	1.64206	0.100577	0.232852		51.8156	60.7901	50.9686	57.2958	78.7806	73.2453
cds-NP_416513.1	2080789	2081262	-	sbmC	DNA gyrase inhibitor	19.0061	0.36099	0.329176	1.09665	0.272796	0.459458		15.9433	17.3686	22.6527	22.2342	25.0244	24.4151
cds-YP_026213.1	3502340	3503170	+	frlC	fructoselysine 3-epimerase	10.9558	0.360848	0.440409	0.819346	0.412589	0.599129		9.96455	8.68429	10.5173	18.8135	9.2683	9.61807
cds-NP_415468.1	1007844	1009952	+	rlmL	fused 23S rRNA m(2)G2445 methyltransferase and 23S rRNA m(7)G2069 methyltransferase	129.333	0.360476	0.241838	1.49057	0.136075	0.288167		83.0379	111.931	108.409	126.564	148.293	113.937
cds-NP_417420.1	3090347	3091054	+	endA	DNA-specific endonuclease I	13.6397	0.359313	0.45115	0.796437	0.425778	0.60891		5.97873	14.4738	12.9444	14.5377	8.34147	18.4963
cds-YP_026255.1	3972522	3973589	+	rffG	dTDP-glucose 4%2C6-dehydratase 2	77.9113	0.359142	0.21759	1.65055	0.0988308	0.230063		51.8156	70.4393	76.8574	75.2542	83.4147	94.701
cds-NP_417371.1	3039855	3040376	+	fldB	flavodoxin 2	138.52	0.359072	0.159578	2.25013	0.0244405	0.0790962		120.239	124.475	130.253	159.915	164.049	156.849
cds-NP_415844.1	1391991	1392890	+	pgrR	DNA-binding transcriptional repressor PgrR	35.8091	0.358388	0.255913	1.40043	0.161386	0.322013		45.8369	30.8775	43.6874	49.5993	47.2683	58.4483
cds-NP_415798.2	1342658	1342984	+	yciH	putative translation factor	23.4554	0.357265	0.546032	0.654293	0.512923	0.686376		7.30734	31.8424	16.9895	20.5239	29.6586	20.7158
cds-NP_415316.1	828974	829972	-	ybhG	HlyD_D23 family protein YbhG	34.9105	0.35697	0.262019	1.36239	0.173076	0.338032		33.2152	25.088	25.8888	35.9168	41.7074	31.8136
cds-NP_415739.1	1275179	1275829	-	narL	DNA-binding transcriptional dual regulator NarL	24.4643	0.356321	0.318473	1.11884	0.263207	0.449368		17.9362	13.5089	19.4166	17.1032	24.0976	24.4151
cds-NP_414878.1	363231	366305	-	lacZ	beta-galactosidase	53.6784	0.353433	0.236301	1.49569	0.134735	0.286356		39.8582	35.7021	37.2152	47.889	51.9025	45.131
cds-NP_418640.1	4441538	4442176	-	msrA	methionine sulfoxide reductase A	57.4662	0.353125	0.247056	1.42933	0.15291	0.310851		55.8015	40.5267	49.3506	63.2819	55.6098	68.0664
cds-NP_418296.1	4042415	4043401	+	srkA	stress response kinase A	234.32	0.352934	0.183862	1.91956	0.0549136	0.145995		233.17	178.51	175.559	252.273	252.098	247.85
cds-NP_414568.1	25207	25701	+	lspA	lipoprotein signal peptidase	145.97	0.352759	0.145768	2.42001	0.0155203	0.055705		141.497	139.914	130.253	163.336	177.951	184.223
cds-NP_417160.1	2800965	2801375	+	nrdI	dimanganese-tyrosyl radical cofactor maintenance flavodoxin NrdI	19.5693	0.351888	0.408655	0.861087	0.38919	0.576588		17.9362	6.75445	10.5173	18.8135	10.1951	17.0166
cds-NP_416720.1	2313488	2316160	+	rcsD	RcsD phosphotransferase	258.354	0.350937	0.147222	2.38373	0.0171382	0.059549		237.821	219.037	238.663	307.858	267.854	311.478
cds-NP_417526.1	3199664	3200965	-	ygiF	inorganic triphosphatase	80.528	0.349367	0.200744	1.74036	0.0817951	0.198913		82.3736	59.8251	68.7672	82.0955	89.9025	98.4003
cds-NP_416820.1	2434082	2434741	-	dedA	DedA family protein DedA	56.7826	0.349139	0.220431	1.58389	0.113218	0.254756		51.1513	56.9304	53.3957	69.268	80.6342	56.2287
cds-NP_416263.1	1832428	1833234	+	xthA	exodeoxyribonuclease III	79.6265	0.349086	0.209268	1.66813	0.0952896	0.223659		65.1017	70.4393	59.8679	82.9506	83.4147	82.1235
cds-NP_417577.1	3254319	3255020	+	yhaK	bicupin-related protein	10.0971	0.348726	0.450248	0.774519	0.438624	0.621835		8.63594	13.5089	6.47221	7.69645	14.8293	13.3173
cds-NP_414756.2	240859	243303	-	fadE	acyl-CoA dehydrogenase	71.7137	0.348027	0.341894	1.01794	0.308707	0.498013		61.1159	43.4215	61.486	70.1232	68.5854	73.2453
cds-NP_418682.1	4486218	4487318	+	lptF	lipopolysaccharide transport system protein LptF	206.001	0.347545	0.149981	2.31726	0.0204894	0.0690047		205.934	183.335	159.378	225.763	235.415	238.232
cds-NP_416193.1	1757721	1758725	-	ldtE	L%2CD-transpeptidase LdtE	39.2347	0.343248	0.252424	1.35981	0.173891	0.339466		27.2364	28.9476	29.1249	33.3513	34.2927	39.952
cds-NP_418432.1	4203320	4204645	+	zraR	DNA-binding transcriptional activator ZraR	43.7557	0.343068	0.245642	1.39662	0.162529	0.323838		35.8724	28.9476	36.4062	44.4684	42.6342	42.1715
cds-NP_417462.1	3136663	3138522	-	gss	fused glutathionylspermidine amidase/glutathionylspermidine synthetase	68.6936	0.342831	0.246229	1.39233	0.163823	0.3255		69.7518	46.3162	50.1596	70.1232	66.7318	75.4649
cds-gnl|b4496|CDS2349	2034051	2035243	+	yedS	putative outer membrane protein YedS%2C N-terminal fragment	16.0759	0.34263	0.452433	0.757306	0.448867	0.630671		16.6076	9.64921	8.09026	16.2481	14.8293	13.3173
cds-NP_417525.1	3196801	3199641	-	glnE	fused glutamine synthetase deadenylase/glutamine synthetase adenylyltransferase	120.095	0.34175	0.187241	1.82519	0.0679723	0.171792		112.267	87.8079	97.8921	131.695	114	133.173
cds-NP_418577.1	4379783	4380517	-	frdB	fumarate reductase iron-sulfur protein	80.5716	0.341515	0.306417	1.11454	0.265046	0.450817		69.0875	66.5796	59.0589	76.1093	91.7562	79.1641
cds-NP_415352.1	870967	871887	+	gsiC	glutathione ABC transporter membrane subunit GsiC	22.8749	0.341459	0.339358	1.00619	0.314324	0.50344		18.6005	18.3335	14.5625	19.6687	25.9512	19.976
cds-NP_418449.1	4233758	4235407	+	pgi	glucose-6-phosphate isomerase	416.651	0.341428	0.162068	2.10669	0.0351444	0.105013		383.967	279.827	344.645	477.18	413.366	390.642
cds-NP_418564.2	4368664	4369140	+	fxsA	protein FxsA	262.132	0.340819	0.444377	0.76696	0.443105	0.624851		431.133	169.826	251.607	359.168	335.512	386.203
cds-NP_418704.1	4507466	4508617	-	insI-3	KpLE2 phage-like element%3B IS30 transposase	45.3328	0.340471	0.288922	1.17842	0.238629	0.420097		53.8086	33.7723	44.4964	49.5993	47.2683	71.0258
cds-NP_415537.1	1082243	1083370	+	efeO	ferrous iron transport system protein EfeO	23.73	0.339668	0.346265	0.980949	0.326618	0.514018		13.9504	21.2283	21.8437	15.3929	26.8781	28.8542
cds-NP_417471.1	3145143	3146261	-	hybO	hydrogenase 2 small subunit	12.8365	0.339279	0.449967	0.754009	0.450844	0.632403		11.9575	8.68429	9.70831	16.2481	7.41464	14.797
cds-NP_415403.1	923264	925540	+	clpA	ATP-dependent Clp protease ATP-binding subunit ClpA	481.209	0.338065	0.277474	1.21837	0.223084	0.401362		491.584	324.214	333.319	494.283	469.903	489.782
cds-NP_417064.1	2705325	2707124	-	lepA	elongation factor 4	233.907	0.336675	0.204834	1.64365	0.100249	0.232473		171.39	209.388	216.819	248.852	266	238.972
cds-NP_417845.1	3514382	3515059	-	rpe	ribulose-phosphate 3-epimerase	71.7095	0.336621	0.23663	1.42256	0.154863	0.313296		69.7518	46.3162	64.7221	71.8335	75.0732	82.8634
cds-NP_416971.1	2596905	2597618	-	purC	phosphoribosylaminoimidazole-succinocarboxamide synthase	23.344	0.334436	0.34012	0.983287	0.325466	0.513434		18.6005	24.123	12.9444	28.2203	23.1708	18.4963
cds-NP_414931.1	412607	415753	-	sbcC	ATP dependent%2C structure specific DNA nuclease - SbcC subunit	50.9995	0.334302	0.246412	1.35668	0.174884	0.341091		44.5083	48.2461	40.4513	56.4406	62.0976	49.5701
cds-NP_414658.1	127912	129336	+	lpd	lipoamide dehydrogenase	1804.21	0.334195	0.185414	1.80243	0.0714782	0.178213		1190.43	1824.67	1812.22	1930.95	2111.32	2040.51
cds-NP_415153.1	653862	654542	+	dpiA	DNA-binding transcriptional dual regulator DpiA	10.0711	0.333356	0.443013	0.752476	0.451765	0.633276		7.30734	11.5791	12.9444	9.40677	12.0488	17.7564
cds-NP_416178.1	1741413	1742561	+	cfa	cyclopropane fatty acyl phospholipid synthase	81.9459	0.333056	0.19514	1.70675	0.0878679	0.209012		76.3949	64.6497	62.295	89.7919	81.561	85.8228
cds-NP_417979.1	3673362	3674375	+	yhjD	putative transporter YhjD	65.1544	0.331497	0.324605	1.02123	0.307144	0.496812		88.3523	41.4916	52.5867	90.6471	66.7318	73.9852
cds-NP_417020.1	2656748	2657083	-	fdx	reduced ferredoxin	66.6722	0.329465	0.223433	1.47456	0.14033	0.294154		43.844	63.6848	62.295	70.1232	76.0001	65.8468
cds-NP_418059.1	3776665	3777027	+	yibL	DUF2810 domain-containing protein YibL	78.8801	0.327588	0.212176	1.54395	0.122601	0.267505		64.4374	81.0534	65.5311	87.2264	100.098	76.9446
cds-NP_416651.1	2234033	2235271	+	preT	NAD-dependent dihydropyrimidine dehydrogenase subunit PreT	21.3663	0.326433	0.358231	0.911236	0.362171	0.550583		23.2506	15.4387	16.1805	20.5239	22.2439	26.6347
cds-NP_414692.1	167484	169727	+	fhuA	ferrichrome outer membrane transporter/phage receptor	321.41	0.325514	0.215753	1.50873	0.131367	0.281859		213.241	256.669	245.135	322.396	266	306.299
cds-NP_415408.1	931085	932050	-	trxB	thioredoxin reductase	288.572	0.324755	0.133671	2.42952	0.0151189	0.0544486		241.142	243.16	261.315	307.003	340.147	287.802
cds-NP_417304.1	2964361	2965155	-	thyA	thymidylate synthase	101.85	0.324706	0.209929	1.54674	0.121927	0.266538		81.7093	92.6325	93.847	101.764	134.39	99.88
cds-NP_416029.1	1600288	1601241	-	lsrR	DNA-binding transcriptional repressor LsrR	26.3767	0.324547	0.297524	1.09083	0.275349	0.46286		24.5792	26.0529	21.0347	27.3652	35.2195	27.3745
cds-NP_416973.1	2598882	2599760	-	dapA	4-hydroxy-tetrahydrodipicolinate synthase	318.865	0.324363	0.158348	2.04843	0.0405182	0.116637		322.187	265.353	249.989	348.906	354.976	346.99
cds-gnl|b4582|CDS=2383	2068635	2068940	+	yoeA	CP4-44 prophage%3B TonB-dependent receptor plug domain-containing protein YoeA	13.9074	0.323029	0.39102	0.826119	0.408737	0.596095		12.6218	14.4738	9.70831	19.6687	12.0488	14.0572
cds-NP_416585.1	2165668	2167029	+	yegQ	putative peptidase YegQ	49.6853	0.322972	0.344593	0.937257	0.348626	0.53754		25.9078	44.3864	36.4062	40.1926	55.6098	36.9926
cds-NP_416241.1	1809380	1810048	+	hxpB	hexitol phosphatase B	64.1847	0.322269	0.204259	1.57775	0.114623	0.256463		55.8015	60.7901	52.5867	73.5438	76.0001	62.1475
cds-NP_416734.1	2336793	2339420	-	gyrA	DNA gyrase subunit A	747.817	0.320195	0.203133	1.57628	0.114961	0.256907		583.923	726.586	676.346	815.824	852.684	810.877
cds-NP_415501.1	1042030	1044210	-	etk	protein-tyrosine kinase Etk	41.4876	0.320092	0.254308	1.25868	0.208146	0.385676		37.8653	34.7372	27.5069	41.0477	45.4147	39.2121
cds-NP_414802.2	282278	283186	+	yagE	CP4-6 prophage%3B putative 2-keto-3-deoxygluconate aldolase	88.515	0.319971	0.205637	1.556	0.119707	0.26322		62.4445	50.1759	59.0589	78.6748	71.3659	65.8468
cds-NP_417524.1	3195320	3196753	-	rfaE	fused heptose 7-phosphate kinase/heptose 1-phosphate adenyltransferase	148.581	0.319361	0.174354	1.83169	0.0669981	0.169937		114.924	123.51	130.253	153.929	149.22	156.109
cds-NP_416284.1	1854096	1854854	-	ydjF	putative DNA-binding transcriptional regulator YdjF	40.7856	0.319165	0.278879	1.14446	0.252433	0.437091		34.5438	60.7901	60.6769	66.7026	55.6098	70.2859
cds-NP_415318.1	830872	832236	+	rhlE	ATP-dependent RNA helicase RhlE	32.1919	0.31881	0.356541	0.894176	0.371228	0.559146		18.6005	21.2283	20.2256	23.0893	29.6586	22.1955
cds-NP_415346.4	863642	864304	+	fsaA	fructose-6-phosphate aldolase 1	18.9982	0.318599	0.37538	0.848739	0.396026	0.583054		22.5863	12.544	12.1354	25.6548	16.6829	17.7564
cds-NP_417668.1	3343944	3344669	+	lptB	lipopolysaccharide transport system ATP binding protein	82.4874	0.318209	0.197646	1.60999	0.107399	0.244514		73.0734	85.878	63.104	87.2264	88.9757	99.1401
cds-NP_414858.1	341125	342507	+	yahJ	putative deaminase with metallo-dependent hydrolase domain	15.9592	0.318015	0.370124	0.859212	0.390224	0.577112		13.9504	12.544	12.9444	16.2481	18.5366	14.797
cds-NP_418737.1	4545096	4547732	+	fimD	type I fimbriae usher protein	17.4991	0.316465	0.398023	0.795091	0.42656	0.609616		15.279	17.3686	12.9444	22.2342	15.7561	18.4963
cds-NP_416155.1	1717351	1718007	-	pdxH	pyridoxal 5-phosphate synthase	40.3157	0.316049	0.239031	1.32221	0.186098	0.355933		37.8653	30.8775	40.4513	45.3235	46.3415	45.131
cds-NP_417921.1	3602750	3604243	-	ftsY	signal recognition particle receptor	232.631	0.315512	0.159926	1.97286	0.0485119	0.133021		232.506	212.283	209.538	280.493	293.805	241.931
cds-NP_414870.1	354922	356181	+	codB	cytosine transporter	25.4894	0.315225	0.452975	0.6959	0.486492	0.665478		12.6218	21.2283	13.7534	23.0893	18.5366	17.0166
cds-NP_418627.4	4428079	4428717	-	ytfB	cell division protein YtfB	79.9869	0.315194	0.234743	1.34272	0.179363	0.347592		79.0521	63.6848	55.8228	100.054	79.7074	68.8062
cds-NP_416569.1	2141634	2142215	-	dcd	dCTP deaminase	155.017	0.314896	0.205539	1.53206	0.125509	0.272588		112.932	140.879	116.5	153.929	162.195	143.531
cds-NP_414740.1	220968	221621	-	metI	L-methionine/D-methionine ABC transporter membrane subunit	51.4295	0.314798	0.234149	1.34444	0.178807	0.346832		40.5225	50.1759	44.4964	47.0339	59.3171	60.6678
cds-NP_418776.1	4593361	4594722	-	lgoT	galactonate:H(+) symporter	35.846	0.314558	0.249656	1.25997	0.207681	0.385072		35.2081	32.8073	28.3159	41.9029	39.8537	38.4723
cds-NP_418047.1	3758017	3759861	-	selB	selenocysteyl-tRNA-specific translation elongation factor	80.6521	0.314409	0.218909	1.43625	0.150931	0.30751		54.4729	71.4042	66.3401	86.3713	80.6342	71.0258
cds-NP_415350.2	867520	869391	+	gsiA	glutathione ABC transporter ATP binding subunit GsiA	49.6675	0.314187	0.278884	1.12659	0.259917	0.446082		60.4516	30.8775	33.1701	48.7442	57.4635	51.0498
cds-NP_416912.1	2535834	2536343	+	crr	Enzyme IIA(Glc)	733.291	0.314075	0.152916	2.0539	0.0399856	0.115574		561.336	690.884	764.529	862.002	833.22	810.138
cds-NP_415324.1	838190	838456	-	ybiI	zinc finger domain-containing protein YbiI	33.081	0.313042	0.296057	1.05737	0.290342	0.479609		27.2364	30.8775	26.6979	42.7581	29.6586	32.5535
cds-YP_026246.1	3947128	3947967	-	hdfR	DNA-binding transcriptional dual regulator HdfR	85.2761	0.312362	0.259023	1.20592	0.227847	0.406315		91.0095	64.6497	67.1491	80.3851	103.805	93.9612
cds-NP_417798.1	3470145	3471329	-	tufA	translation elongation factor Tu 1	7201.67	0.31233	0.221975	1.40705	0.159413	0.319497		5230.72	6896.29	6425.28	7336.43	8325.71	7373.36
cds-NP_417368.1	3036373	3038106	-	recJ	ssDNA-specific exonuclease RecJ	116.824	0.312083	0.169823	1.8377	0.0661066	0.168178		98.3169	86.8429	82.5206	107.75	120.488	105.799
cds-NP_417013.1	2644433	2644864	-	ndk	nucleoside diphosphate kinase	428.971	0.311681	0.272192	1.14508	0.252176	0.436859		271.7	597.286	597.061	572.958	671.952	572.645
cds-NP_416359.1	1926779	1928839	-	ptrB	oligopeptidase B	30.9347	0.311408	0.285927	1.08912	0.276102	0.463555		29.8936	24.123	23.4617	27.3652	37.0732	32.5535
cds-NP_414778.1	261503	262756	+	proA	glutamate-5-semialdehyde dehydrogenase	126.754	0.310976	0.164452	1.89098	0.0586275	0.153852		122.896	101.317	111.646	143.667	137.171	137.612
cds-NP_417552.1	3231665	3233683	+	fadH	2%2C4-dienoyl-CoA reductase	44.3704	0.309534	0.347183	0.891557	0.37263	0.560463		33.8795	40.5267	29.1249	41.0477	50.9757	36.2527
cds-NP_418153.4	3877067	3877465	-	yidB	conserved protein YidB	39.4342	0.309358	0.249356	1.24063	0.214744	0.39268		53.1443	29.9126	47.7325	54.7303	54.683	54.749
cds-NP_414963.1	447717	448046	-	cyoD	cytochrome bo3 ubiquinol oxidase subunit 4	200.854	0.309241	0.192772	1.60418	0.108674	0.246887		171.39	185.265	184.458	216.356	236.342	217.516
cds-NP_416658.1	2242984	2243652	-	folE	GTP cyclohydrolase 1	70.4096	0.309013	0.214194	1.44268	0.14911	0.304826		75.0663	54.0356	59.8679	70.9784	78.7806	85.8228
cds-NP_415249.1	755177	755566	+	sdhC	succinate:quinone oxidoreductase%2C membrane protein SdhC	267.797	0.308972	0.224339	1.37726	0.168432	0.331862		305.579	278.862	260.506	318.975	383.708	344.771
cds-NP_416770.1	2381082	2381543	-	elaA	putative N-acetyltransferase ElaA	16.4869	0.308582	0.345923	0.892054	0.372364	0.560463		15.279	17.3686	13.7534	22.2342	13.9025	20.7158
cds-NP_416323.4	1893367	1893711	+	yoaB	RutC family protein YoaB	169.429	0.30788	0.150931	2.03987	0.0413635	0.118269		150.797	181.405	165.041	193.266	192.781	226.395
cds-NP_415482.1	1024471	1026525	+	helD	DNA helicase IV	82.0845	0.307544	0.185994	1.65352	0.0982255	0.22907		72.409	68.5094	72.8123	92.3574	97.3172	76.2047
cds-NP_416997.1	2625115	2626656	+	ppx	exopolyphosphatase	77.3	0.307415	0.185925	1.65344	0.0982423	0.22907		70.4161	61.755	67.9582	91.5022	78.7806	78.4243
cds-YP_026241.1	3877705	3880119	-	gyrB	DNA gyrase subunit B	403.928	0.307192	0.187804	1.63571	0.1019	0.235402		265.721	375.354	357.589	407.912	396.683	428.374
cds-NP_415643.3	1183617	1184444	-	potB	spermidine preferential ABC transporter membrane subunit PotB	65.0004	0.307051	0.442729	0.693542	0.48797	0.666855		27.9007	68.5094	65.5311	49.5993	78.7806	71.0258
cds-NP_418635.1	4436755	4437495	+	cysQ	3'(2')%2C5'-bisphosphate nucleotidase	140.035	0.306724	0.238135	1.28803	0.197736	0.373648		170.062	99.3869	118.927	170.177	152	160.548
cds-NP_418202.4	3929597	3931093	-	ravA	regulatory ATPase RavA	40.4339	0.306655	0.24429	1.25529	0.209373	0.387198		35.8724	30.8775	38.8332	38.4822	50.0488	42.9114
cds-NP_416703.1	2295583	2296320	-	ccmC	heme trafficking system membrane protein CcmC	15.8969	0.306422	0.408291	0.750499	0.452954	0.634315		9.96455	8.68429	17.7986	11.1171	19.4634	14.797
cds-NP_417710.1	3389520	3390449	+	aaeR	LysR-type transcriptional regulator AaeR	45.7107	0.30598	0.234875	1.30273	0.192666	0.365858		35.8724	34.7372	38.8332	46.1787	48.1952	41.4317
cds-YP_026164.1	2071539	2074658	+	flu	CP4-44 prophage%3B self recognizing antigen 43 (Ag43) autotransporter	38.8351	0.305869	0.265795	1.15077	0.249827	0.433673		29.2293	22.1932	28.3159	31.641	37.0732	31.0738
cds-YP_026173.1	2767710	2768573	+	yfjP	CP4-57 prophage%3B putative GTP-binding protein YfjP	11.3957	0.304979	0.4278	0.712901	0.475907	0.656072		9.30024	5.78953	12.1354	9.40677	12.0488	12.5775
cds-NP_415239.1	743593	744249	+	pxpB	5-oxoprolinase component B	51.259	0.304693	0.263233	1.1575	0.247067	0.431163		49.8227	37.6319	33.1701	59.0061	44.4878	46.6107
cds-NP_416281.1	1850860	1851876	+	ansA	L-asparaginase 1	46.8659	0.304581	0.27272	1.11682	0.26407	0.449936		37.8653	51.1408	39.6423	58.1509	56.5366	43.6512
cds-NP_418631.2	4432091	4433056	-	ytfF	inner membrane protein YtfF	46.8709	0.303367	0.243027	1.24828	0.211927	0.389542		52.48	36.667	36.4062	54.7303	55.6098	46.6107
cds-NP_418684.1	4488561	4490063	-	yjgR	DUF853 domain-containing protein YjgR	30.643	0.30332	0.283605	1.06951	0.284838	0.473492		29.8936	24.123	23.4617	30.7858	37.0732	28.8542
cds-NP_418734.1	4543115	4543663	+	fimA	type 1 fimbriae major subunit	100.137	0.302718	0.205627	1.47217	0.140976	0.295015		84.3665	106.141	83.3297	94.9229	126.976	114.677
cds-NP_417799.1	3471400	3473514	-	fusA	elongation factor G	5734.42	0.301578	0.286256	1.05352	0.292101	0.481655		4268.81	6128.22	5702.82	6034.87	7338.64	6468.52
cds-NP_417820.1	3490861	3491463	-	fic	putative adenosine monophosphate--protein transferase Fic	11.6815	0.301461	0.50787	0.593579	0.552794	0.719989		9.30024	7.71937	6.47221	12.8274	7.41464	8.87822
cds-NP_414609.1	72911	74521	-	thiP	thiamine ABC transporter membrane subunit	41.9448	0.301278	0.276397	1.09002	0.275705	0.46314		32.5509	43.4215	40.4513	47.0339	53.7561	42.1715
cds-NP_416126.1	1682882	1684183	+	rstB	sensory histidine kinase RstB	114.761	0.301115	0.186893	1.61117	0.107143	0.244061		146.147	107.106	109.218	140.246	159.415	149.45
cds-NP_414572.1	28374	29195	+	dapB	4-hydroxy-tetrahydrodipicolinate reductase	132.032	0.301091	0.159155	1.89181	0.0585157	0.153722		114.924	113.861	144.007	147.088	152.927	159.068
cds-NP_415990.5	1546288	1547169	-	yddG	aromatic amino acid exporter	20.2081	0.300181	0.311481	0.96372	0.335186	0.522084		21.922	21.2283	18.6076	25.6548	20.3903	29.5941
cds-NP_416203.1	1769074	1770186	+	ydiK	putative transporter YdiK	86.2711	0.299974	0.204858	1.4643	0.143112	0.297578		68.4232	64.6497	87.3748	98.3435	74.1464	98.4003
cds-NP_415951.1	1506172	1506708	+	sutR	DNA-binding transcriptional dual regulator SutR	28.8347	0.299733	0.290659	1.03122	0.302439	0.491826		29.8936	28.9476	29.1249	32.4961	38.9269	36.9926
cds-NP_418488.1	4278479	4279828	+	ghxP	guanine/hypoxanthine transporter GhxP	36.713	0.299061	0.306599	0.975416	0.329354	0.5166		21.2577	28.9476	21.8437	35.0616	27.8049	25.155
cds-NP_418551.1	4352085	4352357	+	yjdJ	putative N-acetyltransferase YjdJ	12.6285	0.298444	0.607659	0.491138	0.623329	0.774187		13.9504	1.92984	8.89928	8.55161	10.1951	12.5775
cds-NP_414743.1	229167	229970	+	dkgB	methylglyoxal reductase DkgB	19.3962	0.298128	0.319569	0.932905	0.350869	0.539779		19.9291	20.2634	16.1805	27.3652	21.3171	20.7158
cds-NP_415335.1	850450	850965	+	ompX	outer membrane protein X	1623.8	0.298007	0.266618	1.11773	0.263682	0.449726		1270.15	1687.65	1587.31	1866.82	1952.83	1767.51
cds-NP_417981.2	3676290	3678350	-	yhjG	AsmA family protein YhjG	29.2439	0.297626	0.449291	0.662436	0.507692	0.683682		25.2435	23.1581	22.6527	40.1926	21.3171	25.8948
cds-NP_414890.1	378462	379571	-	frmA	S-(hydroxymethyl)glutathione dehydrogenase	167.999	0.296226	0.176562	1.67775	0.0933961	0.219971		122.232	136.054	127.826	151.364	156.634	164.987
cds-NP_416530.1	2096614	2097225	+	hisI	putative bifunctional phosphoribosyl-AMP cyclohydrolase/phosphoribosyl-ATP pyrophosphatase	44.3705	0.295845	0.264758	1.11742	0.263816	0.449726		31.2223	31.8424	39.6423	40.1926	38	47.3505
cds-NP_416104.1	1658069	1660495	+	ynfE	putative selenate reductase YnfE	18.964	0.29542	0.362514	0.81492	0.415118	0.600929		23.9149	16.4037	16.9895	16.2481	30.5854	24.4151
cds-NP_417180.1	2823849	2824346	-	pncC	NMN aminohydrolase	37.0783	0.29487	0.266379	1.10696	0.268313	0.454612		29.8936	48.2461	38.0242	41.9029	44.4878	54.0092
cds-NP_414803.1	283201	285168	+	yagF	CP4-6 prophage%3B D-xylonate dehydratase	71.28	0.292642	0.239073	1.22407	0.220925	0.398411		52.48	37.6319	35.5971	42.7581	62.0976	51.0498
cds-NP_417717.2	3400044	3401087	-	mreB	dynamic cytoskeletal protein MreB	415.918	0.291966	0.230941	1.26424	0.206143	0.383559		352.745	435.18	368.916	485.731	502.342	427.634
cds-NP_418083.1	3800983	3801999	-	waaJ	UDP-glucose:(glucosyl)LPS alpha-1%2C2-glucosyltransferase	48.432	0.291832	0.233094	1.25199	0.210572	0.388566		42.5154	51.1408	59.0589	59.8613	65.8049	60.6678
cds-NP_416227.1	1795253	1795552	-	ihfA	integration host factor subunit alpha	539.458	0.291597	0.209891	1.38928	0.164748	0.326581		322.851	470.882	537.193	459.221	584.83	583.003
cds-NP_417173.1	2814883	2816439	-	gshA	glutamate--cysteine ligase	229.621	0.291174	0.132873	2.19137	0.0284248	0.0886136		215.899	218.072	205.493	271.941	241.903	267.826
cds-NP_415048.1	543261	544046	-	allE	(S)-ureidoglycine aminohydrolase	13.4762	0.291077	0.43791	0.664697	0.506244	0.683163		9.96455	10.6141	8.89928	12.8274	12.9756	10.3579
cds-NP_415300.1	813526	815547	+	uvrB	excision nuclease subunit B	64.8391	0.291046	0.21532	1.35169	0.176474	0.343568		56.4658	54.0356	49.3506	59.0061	76.0001	61.4077
cds-NP_418057.1	3774424	3775572	+	mtlD	mannitol-1-phosphate 5-dehydrogenase	73.6655	0.288607	0.20137	1.43321	0.151797	0.308979		73.0734	59.8251	61.486	79.53	76.0001	82.8634
cds-NP_414840.1	321608	322327	+	ykgE	putative lactate utilization oxidoreductase YkgE	19.2171	0.288574	0.386762	0.746129	0.45559	0.636536		9.96455	14.4738	16.1805	10.2619	19.4634	19.2361
cds-NP_417807.1	3477640	3477858	+	slyX	protein SlyX	31.5316	0.288165	0.293096	0.983175	0.325521	0.513434		24.5792	26.0529	24.2708	25.6548	30.5854	34.773
cds-NP_416366.1	1934839	1936314	-	zwf	NADP(+)-dependent glucose-6-phosphate dehydrogenase	291.352	0.286417	0.12591	2.27477	0.0229195	0.0751801		265.721	294.301	273.451	313.844	349.415	351.43
cds-NP_415023.1	515919	516596	+	fetA	putative iron ABC exporter ATP-binding subunit FetA	19.9111	0.285995	0.414037	0.690747	0.489724	0.667535		21.922	22.1932	15.3715	24.7997	18.5366	28.8542
cds-NP_414646.1	113444	114487	+	guaC	GMP reductase	161.191	0.284447	0.165511	1.7186	0.0856875	0.205553		123.56	132.194	147.243	145.377	166.829	177.564
cds-NP_417747.1	3435207	3436496	+	rsmB	16S rRNA m(5)C967 methyltransferase	70.1921	0.284401	0.209293	1.35887	0.174189	0.339892		61.1159	71.4042	58.2499	67.5577	88.0489	76.2047
cds-NP_415293.1	805998	807281	-	ybhC	outer membrane lipoprotein YhbC	223.823	0.283546	0.17119	1.65633	0.0976559	0.227953		184.676	239.301	227.336	277.927	261.366	251.55
cds-NP_415917.1	1463539	1464489	+	paaX	DNA-binding transcriptional repressor PaaX	32.6195	0.282346	0.294944	0.957289	0.338422	0.5261		26.5721	20.2634	25.8888	25.6548	32.4391	31.0738
cds-NP_414976.1	463937	464308	+	ybaV	helix-hairpin-helix 3 family protein	12.9483	0.282244	0.415051	0.680024	0.496489	0.673142		7.97164	12.544	8.89928	14.5377	11.122	9.61807
cds-NP_417755.1	3441055	3441675	-	rpsD	30S ribosomal subunit protein S4	2176.56	0.282241	0.356712	0.791227	0.428811	0.611806		1743.13	2933.36	2669.79	2780.98	3330.1	2821.79
cds-NP_415399.4	919235	920350	+	macA	ABC-type tripartite efflux pump membrane fusion protein	27.1979	0.28185	0.282554	0.997509	0.318518	0.506751		25.9078	19.2984	25.8888	24.7997	29.6586	32.5535
cds-NP_417391.1	3059753	3060646	+	argP	DNA-binding transcriptional dual regulator ArgP	104.077	0.281447	0.203199	1.38508	0.166029	0.328499		115.589	93.5974	106.791	141.957	111.22	131.694
cds-NP_415580.1	1121561	1122607	-	pyrC	dihydroorotase	47.3812	0.281183	0.268755	1.04625	0.295448	0.484086		35.2081	47.2812	34.7881	43.6132	48.1952	49.5701
cds-NP_417014.1	2645013	2647325	-	pbpC	peptidoglycan glycosyltransferase PbpC	39.0946	0.280738	0.276708	1.01457	0.310312	0.500222		23.9149	45.3513	31.552	45.3235	33.3659	41.4317
cds-NP_417660.1	3337910	3338461	-	mlaD	intermembrane phospholipid transport system%2C substrate binding protein MlaD	71.1721	0.279692	0.219171	1.27613	0.201908	0.378166		63.1088	75.2639	51.7777	73.5438	77.8537	78.4243
cds-NP_416364.1	1932115	1932756	-	eda	KHG/KDPG aldolase	153.163	0.279273	0.163222	1.711	0.087082	0.208075		106.953	124.475	124.59	151.364	131.61	147.23
cds-NP_414691.1	164730	167264	+	mrcB	peptidoglycan glycosyltransferase/peptidoglycan DD-transpeptidase MrcB	151.465	0.27922	0.177325	1.57462	0.115343	0.257491		120.903	151.493	128.635	165.901	152.927	165.727
cds-NP_416351.2	1922121	1922312	+	yebW	protein YebW	20.6251	0.278471	0.330604	0.84231	0.399615	0.585899		19.2648	12.544	22.6527	20.5239	25.0244	21.4557
cds-NP_415999.1	1556625	1557056	+	osmC	osmotically inducible peroxiredoxin	47.6386	0.277563	0.354709	0.782509	0.433915	0.617014		52.48	29.9126	32.361	52.1648	44.4878	43.6512
cds-NP_417129.1	2773318	2775021	+	yfjW	CP4-57 prophage%3B uncharacterized protein YfjW	14.5079	0.277309	0.471177	0.588545	0.556167	0.721899		20.5934	9.64921	14.5625	28.2203	17.6098	9.61807
cds-NP_417283.2	2937468	2938886	+	fucK	L-fuculokinase	32.4704	0.275591	0.305125	0.903207	0.366416	0.555247		40.5225	23.1581	25.8888	36.7719	36.1464	36.9926
cds-NP_416669.1	2256085	2257335	-	psuT	putative pseudouridine transporter	24.7923	0.274644	0.305868	0.897916	0.36923	0.557919		19.2648	21.2283	24.2708	28.2203	22.2439	27.3745
cds-NP_415284.1	795089	795862	+	modA	molybdate ABC transporter periplasmic binding protein	43.8622	0.272968	0.25631	1.06499	0.286881	0.475633		37.201	50.1759	36.4062	45.3235	52.8293	50.3099
cds-NP_418169.1	3894652	3895218	+	yieF	chromate reductase	38.2397	0.272386	0.385394	0.706773	0.479708	0.66024		49.1584	33.7723	20.2256	41.9029	38.9269	44.3911
cds-NP_417983.2	3679419	3680348	+	kdgK	2-dehydro-3-deoxygluconokinase	116.833	0.270947	0.190858	1.41963	0.155715	0.314484		94.9954	112.896	118.927	124.854	144.585	124.295
cds-NP_414995.1	481254	484403	-	acrB	multidrug efflux pump RND permease AcrB	579.753	0.270495	0.161227	1.67773	0.0934008	0.219971		445.083	536.496	512.922	569.537	641.366	590.402
cds-NP_417164.1	2806010	2807074	+	proW	glycine betaine ABC transporter membrane subunit ProW	594.137	0.27032	0.192707	1.40275	0.160691	0.321079		554.029	372.46	338.173	525.924	489.366	512.717
cds-NP_414639.2	107705	108217	+	secM	SecA translation regulator	218.653	0.269876	0.136051	1.98364	0.0472958	0.130446		248.449	226.757	210.347	296.741	253.951	276.705
cds-NP_415564.2	1106355	1107776	+	clsC	cardiolipin synthase C	19.238	0.269599	0.327592	0.822971	0.410525	0.597767		19.9291	15.4387	18.6076	19.6687	21.3171	24.4151
cds-NP_416580.1	2158386	2161463	+	mdtC	multidrug efflux pump RND permease subunit MdtC	22.5332	0.269098	0.330974	0.813049	0.41619	0.601588		17.2719	22.1932	30.743	27.3652	34.2927	22.9354
cds-NP_418022.1	3729443	3730765	-	xylA	xylose isomerase	18.7346	0.268378	0.412051	0.651321	0.514839	0.688073		12.6218	19.2984	16.1805	18.8135	12.0488	25.8948
cds-NP_415469.1	1009964	1011871	+	uup	ATP-binding protein with possible role in replication	133.093	0.268222	0.266133	1.00785	0.313527	0.5028		94.9954	134.124	111.646	139.391	134.39	135.393
cds-NP_418210.1	3939185	3940612	-	hsrA	putative transporter HsrA	56.6229	0.26812	0.227582	1.17812	0.238747	0.420108		65.1017	53.0707	45.3054	70.1232	60.244	67.3265
cds-NP_417007.1	2637474	2638652	-	bamB	outer membrane protein assembly factor BamB	493.126	0.267147	0.150195	1.77867	0.0752942	0.186196		435.783	411.057	416.648	501.124	512.537	507.538
cds-NP_415206.1	706093	707757	+	glnS	glutamine--tRNA ligase	347.572	0.266352	0.182353	1.46064	0.144114	0.299222		309.565	319.389	331.701	348.051	427.269	380.284
cds-NP_415609.1	1148759	1149712	+	fabH	beta-ketoacyl-[acyl carrier protein] synthase III	355.569	0.265758	0.242014	1.09811	0.272156	0.459107		271.7	384.039	327.655	366.009	419.854	395.081
cds-NP_414629.1	96002	97084	+	mraY	phospho-N-acetylmuramoyl-pentapeptide-transferase	135.168	0.265599	0.176981	1.50072	0.133428	0.28469		117.582	124.475	149.67	161.625	146.439	162.028
cds-NP_417050.1	2688793	2689506	-	qseG	outer membrane lipoprotein QseG	19.7268	0.265024	0.324004	0.817965	0.413377	0.599401		19.2648	17.3686	16.1805	18.8135	26.8781	18.4963
cds-NP_415340.1	854824	855744	-	ldtB	L%2CD-transpeptidase YbiS	120.388	0.263192	0.225841	1.16539	0.243863	0.426458		78.3878	74.299	82.5206	112.026	87.122	83.6032
cds-NP_417049.1	2687469	2688803	-	glrR	DNA-binding transcriptional activator GlrR	30.1622	0.26286	0.285318	0.921287	0.356901	0.544912		27.9007	26.0529	33.9791	40.1926	37.0732	28.8542
cds-NP_416219.1	1788435	1789481	+	aroH	3-deoxy-7-phosphoheptulonate synthase%2C Trp-sensitive	59.9653	0.26217	0.29553	0.88712	0.375014	0.562853		47.8298	61.755	38.8332	71.8335	58.3903	47.3505
cds-NP_418766.4	4577958	4579337	-	mcrB	5-methylcytosine-specific restriction enzyme subunit McrB	56.3791	0.262069	0.248917	1.05284	0.292415	0.481986		43.844	57.8953	59.8679	67.5577	52.8293	71.7656
cds-NP_415000.1	490285	490812	-	priC	primosomal replication protein N''	18.4309	0.26172	0.34033	0.769018	0.441883	0.624578		17.9362	17.3686	16.1805	21.379	21.3171	19.2361
cds-NP_418509.1	4307783	4308478	-	alsE	D-allulose-6-phosphate 3-epimerase	11.179	0.260626	0.526204	0.495294	0.620393	0.772036		11.2932	3.85969	5.66318	5.13097	11.122	9.61807
cds-NP_415802.1	1346978	1348912	-	rnb	RNase II	208.781	0.260459	0.278945	0.933731	0.350443	0.539452		140.168	196.844	223.291	193.266	260.439	216.777
cds-NP_416269.4	1837212	1838747	+	ynjC	putative ABC transporter membrane subunit YnjC	10.1859	0.259153	0.503887	0.514308	0.607037	0.761191		10.6289	4.82461	10.5173	9.40677	4.63415	17.0166
cds-NP_415270.1	779598	780389	+	cpoB	cell division coordinator CpoB	190.575	0.259003	0.163908	1.58017	0.114069	0.255721		170.062	200.704	167.468	210.37	221.512	210.858
cds-NP_415024.4	516583	517362	+	fetB	putative iron ABC exporter membrane subunit FetB	33.2972	0.258706	0.290154	0.891616	0.372599	0.560463		41.1868	30.8775	33.1701	47.889	38.9269	39.952
cds-NP_415428.1	958812	960095	+	aroA	3-phosphoshikimate 1-carboxyvinyltransferase	73.6421	0.258642	0.235849	1.09664	0.272797	0.459458		83.0379	67.5445	56.6318	97.4884	71.3659	79.904
cds-NP_417434.4	3101807	3102133	-	yggL	protein YggL	136.433	0.255863	0.249106	1.02712	0.304362	0.493441		96.324	138.949	152.906	138.536	171.464	152.409
cds-NP_418347.1	4103602	4104975	-	cpxA	sensory histidine kinase CpxA	181.394	0.255461	0.205287	1.24441	0.213348	0.39115		198.627	165.002	163.423	217.211	193.707	218.996
cds-NP_415473.1	1015715	1015882	+	rmf	ribosome modulation factor	73.5894	0.255113	0.370127	0.689258	0.490661	0.668357		63.7731	39.5618	38.0242	64.1371	53.7561	51.7896
cds-NP_416683.1	2274179	2275273	+	yejB	putative oligopeptide ABC transporter membrane subunit YejB	27.3701	0.254957	0.316853	0.804653	0.42102	0.605427		34.5438	28.9476	23.4617	29.0755	33.3659	41.4317
cds-NP_414739.1	220113	220928	-	metQ	L-methionine/D-methionine ABC transporter membrane anchored binding protein	178.478	0.254508	0.176229	1.44419	0.148687	0.304399		178.033	138.949	165.041	208.659	177.951	190.142
cds-NP_418481.1	4270658	4271014	+	yjbR	PF04237 family protein YjbR	26.4591	0.253777	0.287301	0.883314	0.377067	0.564139		28.565	19.2984	22.6527	30.7858	28.7317	25.8948
cds-NP_415110.1	604771	605424	-	nfsB	NAD(P)H nitroreductase NfsB	172.971	0.253709	0.146758	1.72875	0.0838539	0.202528		150.133	146.668	139.961	155.639	181.659	183.483
cds-NP_415937.1	1491962	1492129	-	mokB	putative regulatory protein MokB	43.2415	0.253475	0.255185	0.993297	0.320565	0.50807		29.8936	46.3162	39.6423	50.4545	47.2683	39.2121
cds-NP_415680.1	1213328	1214059	-	bluR	DNA-binding transcriptional repressor BluR	112.53	0.253322	0.171136	1.48024	0.13881	0.292065		124.225	108.071	102.746	128.274	135.317	136.873
cds-NP_416154.1	1715948	1717222	-	tyrS	tyrosine--tRNA ligase	312.985	0.2532	0.167156	1.51475	0.129835	0.279554		245.128	288.512	300.149	309.568	361.464	321.835
cds-NP_416330.1	1900029	1901585	-	yoaE	putative inner membrane protein	88.1964	0.252479	0.18898	1.33601	0.181547	0.350067		79.7164	77.1937	90.6109	94.0677	113.073	88.7822
cds-NP_416385.1	1953442	1954413	+	cmoB	tRNA U34 carboxymethyltransferase	48.5939	0.251809	0.326729	0.770697	0.440886	0.623793		31.8866	43.4215	53.3957	54.7303	53.7561	44.3911
cds-NP_417426.1	3095098	3095802	+	yggS	PLP homeostasis protein	32.6109	0.250024	0.28076	0.890528	0.373183	0.560897		38.5296	32.8073	31.552	41.0477	31.5122	49.5701
cds-NP_417906.1	3587370	3588113	-	ugpQ	glycerophosphodiester phosphodiesterase	24.2065	0.248752	0.323424	0.769121	0.441821	0.624578		19.2648	23.1581	15.3715	24.7997	20.3903	22.9354
cds-NP_417172.1	2814218	2814733	-	luxS	S-ribosylhomocysteine lyase	246.255	0.248658	0.139692	1.78005	0.0750683	0.185746		241.806	221.932	258.888	318.12	253.025	287.802
cds-NP_415026.1	518340	519149	-	ybbO	NADP(+)-dependent aldehyde reductase	38.5796	0.247359	0.287533	0.860278	0.389636	0.576798		36.5367	27.9827	21.8437	39.3374	25.0244	38.4723
cds-NP_416418.1	1988716	1989213	+	ftnA	ferritin iron storage protein	83.2603	0.246683	0.234002	1.05419	0.291797	0.48134		83.0379	90.7026	64.7221	88.9367	107.512	86.5626
cds-NP_417777.1	3451382	3451684	-	rplW	50S ribosomal subunit protein L23	625.919	0.245536	0.356606	0.688537	0.491115	0.668357		410.539	654.217	622.95	615.716	719.22	665.127
cds-NP_414576.4	34300	34695	+	caiF	DNA-binding transcriptional activator CaiF	11.5337	0.244815	0.453919	0.539335	0.589655	0.750053		11.9575	7.71937	8.09026	8.55161	13.9025	11.0978
cds-NP_416306.2	1876909	1877256	+	yeaO	conserved protein YeaO	23.6744	0.244343	0.30121	0.811204	0.417248	0.601983		23.9149	18.3335	24.2708	30.7858	25.9512	22.9354
cds-NP_415130.1	629894	631999	+	cstA	carbon starvation protein A	424.589	0.243607	0.215089	1.13259	0.257388	0.442996		331.487	376.319	413.412	401.926	430.976	493.481
cds-NP_417866.4	3537385	3539706	+	yhgF	putative RNA-binding protein YhgF	157.432	0.240152	0.155739	1.54202	0.123069	0.268251		114.26	136.054	133.489	146.233	141.805	162.767
cds-NP_415796.1	1340558	1341727	+	lapB	lipopolysaccharide assembly protein B	111.453	0.239794	0.244403	0.981143	0.326522	0.514018		144.154	92.6325	86.5658	129.129	120.488	133.913
cds-NP_417491.1	3163715	3165973	-	parC	DNA topoisomerase IV subunit A	217.653	0.239621	0.16698	1.43503	0.151278	0.308071		178.698	190.09	190.121	214.645	224.293	220.476
cds-NP_415427.1	957653	958741	+	serC	phosphoserine/phosphohydroxythreonine aminotransferase	161.387	0.239381	0.238968	1.00173	0.316475	0.504601		197.962	110.001	111.646	164.191	161.268	172.385
cds-NP_418399.1	4161771	4162130	+	yijD	conserved inner membrane protein YijD	148.011	0.239099	0.172686	1.38459	0.166178	0.328642		144.154	152.458	149.67	159.06	189.073	178.304
cds-NP_417090.1	2737745	2738905	+	pheA	fused chorismate mutase/prephenate dehydratase	79.8678	0.23904	0.196527	1.21632	0.223863	0.402314		68.4232	77.1937	72.0033	88.0816	85.2684	82.8634
cds-NP_416429.4	1998494	1999480	-	dcyD	D-cysteine desulfhydrase	24.2376	0.238694	0.307606	0.775975	0.437764	0.620823		20.5934	16.4037	27.5069	27.3652	23.1708	25.8948
cds-NP_415488.1	1030064	1030342	+	yccX	acylphosphatase	24.2129	0.238294	0.301958	0.789163	0.430017	0.613319		28.565	25.088	23.4617	23.9445	38.9269	28.8542
cds-NP_414690.4	162105	164534	+	hrpB	putative ATP-dependent RNA helicase HrpB	92.9863	0.237743	0.190311	1.24924	0.211579	0.389238		82.3736	71.4042	97.0831	92.3574	91.7562	111.718
cds-NP_415849.1	1397672	1398622	-	uspE	universal stress protein with a role cellular motility	167.83	0.237343	0.183393	1.29418	0.195604	0.370799		168.069	125.44	134.298	172.743	169.61	164.247
cds-YP_026189.1	3114550	3119112	-	yghJ	putative lipoprotein YghJ	101.229	0.237273	0.186453	1.27256	0.203175	0.379834		114.924	104.212	86.5658	124.854	124.195	112.457
cds-NP_418358.1	4113293	4113721	+	uspD	universal stress protein D	41.6568	0.236833	0.324464	0.729921	0.465439	0.645441		55.1372	30.8775	41.2603	55.5855	39.8537	55.4889
cds-NP_415185.1	684530	685255	-	gltL	glutamate/aspartate ABC transporter ATP binding subunit	39.1186	0.235892	0.337306	0.699343	0.484338	0.663601		37.8653	27.9827	27.5069	36.7719	40.7805	33.2933
cds-NP_415758.1	1298598	1299245	+	ychE	putative inner membrane protein	39.1723	0.235557	0.259596	0.907399	0.364196	0.552869		38.5296	40.5267	44.4964	47.0339	45.4147	52.5295
cds-NP_418076.1	3793987	3794919	+	rfaD	ADP-L-glycero-D-mannoheptose 6-epimerase	220.21	0.235451	0.163093	1.44366	0.148835	0.30455		218.556	190.09	182.84	224.052	234.488	238.972
cds-NP_415111.1	605518	605886	-	ybdF	PF04237 family protein YbdF	16.8804	0.234959	0.356346	0.659358	0.509666	0.68466		24.5792	17.3686	13.7534	16.2481	23.1708	26.6347
cds-NP_417384.1	3053515	3054840	-	pepP	proline aminopeptidase P II	123.615	0.234929	0.200609	1.17108	0.241569	0.423318		104.296	120.615	84.1387	114.592	101.951	145.011
cds-NP_416240.1	1808697	1809233	-	yniB	uncharacterized protein YniB	70.852	0.234051	0.234676	0.997336	0.318602	0.506751		61.1159	65.6147	87.3748	83.8058	88.0489	79.904
cds-NP_416304.1	1874755	1875576	-	nimR	DNA-binding transcriptional repressor NimR	12.7207	0.233596	0.443958	0.526167	0.598772	0.757089		11.2932	7.71937	16.1805	14.5377	13.9025	13.3173
cds-NP_418743.1	4552901	4554361	+	uxuB	D-mannonate oxidoreductase	122.054	0.233383	0.240375	0.970913	0.331592	0.518769		123.56	88.7728	114.882	124.854	123.268	137.612
cds-NP_418769.1	4581459	4583048	-	hsdM	type I restriction enzyme EcoKI methyltransferase component	74.7052	0.232667	0.211164	1.10183	0.270536	0.456738		61.7802	62.7199	76.8574	90.6471	69.5123	76.2047
cds-NP_417392.1	3060850	3062994	+	scpA	methylmalonyl-CoA mutase	16.6898	0.232322	0.35954	0.646164	0.518173	0.691876		15.279	11.5791	20.2256	22.2342	14.8293	18.4963
cds-NP_414755.1	240343	240816	+	ivy	periplasmic chaperone%2C inhibitor of vertebrate C-type lysozyme	62.9338	0.231721	0.242381	0.956021	0.339062	0.526408		74.402	46.3162	58.2499	70.9784	67.6586	73.2453
cds-NP_417490.1	3162744	3163481	-	plsC	1-acylglycerol-3-phosphate O-acyltransferase	64.0069	0.22966	0.204051	1.12551	0.260374	0.446506		61.7802	59.8251	62.295	76.1093	81.561	59.1881
cds-NP_418328.1	4081225	4081860	-	fdoI	formate dehydrogenase O subunit gamma	292.823	0.229275	0.155588	1.4736	0.14059	0.294497		294.951	255.704	292.867	283.058	341.073	365.487
cds-NP_418392.1	4153696	4154847	-	argE	acetylornithine deacetylase	50.283	0.22909	0.302195	0.758087	0.448399	0.630431		73.7377	41.4916	39.6423	70.1232	49.122	63.6272
cds-NP_417558.2	3237311	3238297	+	ygjR	putative oxidoreductase YgjR	79.9806	0.229054	0.228146	1.00398	0.315389	0.504376		73.0734	82.0183	66.3401	82.0955	88.0489	88.7822
cds-NP_417296.1	2950635	2952461	-	recD	exodeoxyribonuclease V subunit RecD	40.5383	0.228978	0.275846	0.830092	0.406487	0.594129		40.5225	33.7723	31.552	43.6132	31.5122	48.8302
cds-NP_415573.1	1116807	1117859	+	yceA	UPF0176 protein YceA	145.471	0.228908	0.408618	0.5602	0.575343	0.737326		75.0663	184.3	157.76	160.77	172.39	154.629
cds-NP_415480.2	1021730	1023883	-	yccS	putative transporter YccS	66.7613	0.228516	0.225923	1.01148	0.311787	0.501458		53.1443	60.7901	58.2499	75.2542	57.4635	68.0664
cds-NP_418475.1	4263248	4264231	-	qorA	putative quinone oxidoreductase 1	53.4152	0.228101	0.244862	0.931547	0.351571	0.540271		51.1513	44.3864	49.3506	53.8751	54.683	61.4077
cds-NP_417630.1	3304573	3305817	-	mtr	tryptophan:H(+) symporter Mtr	41.1823	0.228008	0.245583	0.928435	0.353182	0.541571		38.5296	31.8424	31.552	41.0477	40.7805	38.4723
cds-NP_416899.1	2519257	2520672	-	gltX	glutamate--tRNA ligase	286.116	0.227549	0.281594	0.808077	0.419046	0.603304		199.291	282.722	290.44	277.927	313.269	312.217
cds-NP_418715.2	4519338	4520324	-	yjhU	KpLE2 phage-like element%3B putative DNA-binding transcriptional regulator YjhU	135.572	0.227	0.163012	1.39253	0.163761	0.3255		115.589	115.791	132.68	137.681	146.439	142.052
cds-NP_415686.2	1217328	1218851	+	pdeG	putative c-di-GMP phosphodiesterase PdeG	15.1858	0.226624	0.400025	0.566525	0.571037	0.734658		15.279	8.68429	13.7534	16.2481	12.9756	15.5369
cds-NP_418365.1	4119423	4120349	-	menA	1%2C4-dihydroxy-2-naphthoate octaprenyltransferase	45.6953	0.22609	0.231532	0.976495	0.328819	0.516143		41.8511	45.3513	50.9686	50.4545	59.3171	51.7896
cds-NP_418742.1	4551636	4552820	+	uxuA	D-mannonate dehydratase	100.819	0.225346	0.182891	1.23213	0.217899	0.395723		84.3665	83.9482	103.555	101.764	116.781	99.88
cds-NP_415645.1	1185844	1187070	+	pepT	peptidase T	48.1367	0.223998	0.234034	0.957117	0.338508	0.5261		50.487	33.7723	38.0242	47.889	51.9025	45.131
cds-NP_415970.4	1524481	1525980	-	ansP	L-asparagine transporter	32.1868	0.221539	0.328671	0.674045	0.500283	0.676928		17.9362	27.0178	37.2152	25.6548	36.1464	33.2933
cds-NP_416981.1	2606917	2608497	+	hyfF	hydrogenase 4 component F	10.4862	0.220832	0.452938	0.487555	0.625865	0.776797		11.9575	7.71937	10.5173	9.40677	12.0488	14.0572
cds-NP_418080.1	3798239	3799312	-	waaU	putative ADP-heptose:LPS heptosyltransferase 4	49.5232	0.220524	0.233225	0.945539	0.344384	0.531922		43.844	62.7199	47.7325	69.268	57.4635	51.7896
cds-NP_418628.4	4428935	4429555	+	fklB	FKBP-type peptidyl-prolyl cis-trans isomerase FklB	351.87	0.219723	0.118188	1.8591	0.0630136	0.162167		282.329	301.056	267.788	312.989	352.195	325.535
cds-NP_417615.1	3292475	3293335	-	rsmI	16S rRNA 2'-O-ribose C1402 methyltransferase	33.2905	0.219177	0.270028	0.811684	0.416973	0.601948		29.8936	29.9126	37.2152	40.1926	32.4391	39.952
cds-NP_414648.1	114522	115724	-	hofC	inner membrane protein HofC	12.2302	0.218202	0.377081	0.578662	0.562817	0.727908		15.9433	9.64921	14.5625	15.3929	15.7561	16.2767
cds-NP_417500.1	3172530	3173111	+	mdaB	NADPH:quinone oxidoreductase MdaB	35.2067	0.217844	0.257958	0.844493	0.398394	0.584715		40.5225	31.8424	27.5069	34.2064	38.9269	43.6512
cds-NP_416202.1	1765629	1768685	-	ydiJ	putative FAD-linked oxidoreductase	54.4732	0.217711	0.229305	0.949437	0.342399	0.529867		49.8227	41.4916	46.9235	53.8751	46.3415	60.6678
cds-NP_414705.1	183709	184095	-	yaeH	DUF3461 domain-containing protein YaeH	131.302	0.217518	0.235614	0.923197	0.355905	0.543783		126.218	94.5623	119.736	158.205	108.439	130.214
cds-NP_416489.1	2055061	2056515	+	amn	AMP nucleosidase	92.111	0.217502	0.249192	0.87283	0.382756	0.56924		108.281	80.0885	73.6213	96.6332	110.293	99.1401
cds-NP_414751.1	236067	236798	+	dnaQ	DNA polymerase III subunit epsilon	64.6728	0.217487	0.234088	0.929079	0.352848	0.54145		66.4303	61.755	76.0484	84.6609	66.7318	85.8228
cds-YP_002791260.1	4053647	4053757	-	yshB	uncharacterized protein YshB	200.53	0.21687	0.241312	0.898715	0.368805	0.557672		132.861	243.16	225.718	209.514	245.61	241.931
cds-NP_415164.1	662379	662642	-	ybeD	DUF493 domain-containing protein YbeD	263.404	0.216502	0.366457	0.590797	0.554657	0.721308		393.932	199.739	212.774	343.775	299.366	295.201
cds-NP_417844.1	3513631	3514389	-	gph	phosphoglycolate phosphatase	62.0755	0.215967	0.198833	1.08617	0.277402	0.464886		60.4516	57.8953	55.0138	64.1371	76.0001	62.1475
cds-NP_415348.1	865129	866364	-	moeA	molybdopterin molybdotransferase	55.6619	0.215668	0.246435	0.87515	0.381492	0.568157		59.123	38.5969	40.4513	53.8751	51.9025	56.2287
cds-NP_417196.1	2840990	2842414	+	ascB	6-phospho-beta-glucosidase AscB	21.6344	0.215348	0.391116	0.5506	0.581908	0.742869		18.6005	15.4387	22.6527	21.379	24.0976	20.7158
cds-NP_418300.1	4046966	4049752	+	polA	DNA polymerase I	200.137	0.215203	0.135327	1.59024	0.11178	0.252726		199.291	185.265	182.031	222.342	203.903	231.574
cds-NP_416159.2	1720390	1720824	-	slyA	DNA-binding transcriptional dual regulator SlyA	111.216	0.214752	0.182825	1.17463	0.240143	0.42169		106.289	104.212	92.2289	131.695	116.781	103.579
cds-NP_415014.1	506603	507082	-	ybaK	Cys-tRNA(Pro) and Cys-tRNA(Cys) deacylase	25.0556	0.214535	0.290835	0.737653	0.460726	0.641811		25.9078	18.3335	27.5069	27.3652	27.8049	28.8542
cds-NP_414644.1	111856	112599	-	zapD	cell division factor ZapD	44.5251	0.21374	0.241349	0.885608	0.375829	0.563279		35.8724	36.667	32.361	37.6271	41.7074	42.1715
cds-NP_415223.1	721730	724414	-	kdpD	sensory histidine kinase KdpD	51.4478	0.213	0.28119	0.757495	0.448754	0.630671		47.8298	26.0529	47.7325	49.5993	46.3415	46.6107
cds-NP_418303.2	4052045	4053418	+	hemN	coproporphyrinogen III dehydrogenase	79.595	0.212171	0.186587	1.13711	0.255491	0.440444		74.402	73.334	73.6213	89.7919	75.0732	91.0018
cds-NP_418295.1	4042069	4042338	+	yihD	conserved protein YihD	93.5152	0.21152	0.204839	1.03262	0.301784	0.491136		113.596	76.2288	99.5102	116.302	102.878	117.636
cds-NP_417692.1	3372683	3373576	-	nanA	N-acetylneuraminate lyase	646.211	0.210274	0.259119	0.811494	0.417082	0.601948		499.556	505.619	507.259	606.309	566.293	577.084
cds-NP_415613.1	1151939	1153180	+	fabF	beta-ketoacyl-[acyl carrier protein] synthase II	1541.14	0.209211	0.220481	0.948886	0.342679	0.529867		1206.37	1508.17	1413.37	1473.44	1698.88	1598.82
cds-NP_416698.1	2291358	2292410	-	ccmH	holocytochrome c synthetase - thiol:disulfide oxidoreductase CcmH	20.4364	0.208948	0.318773	0.655476	0.512161	0.68591		16.6076	19.2984	21.0347	21.379	26.8781	17.7564
cds-NP_416101.1	1656184	1656744	+	speG	spermidine N-acetyltransferase	111.026	0.208927	0.166339	1.25603	0.209105	0.387036		115.589	129.299	106.791	150.508	133.464	122.076
cds-NP_418021.1	3727917	3729371	-	xylB	xylulokinase	20.1815	0.208188	0.359376	0.579305	0.562384	0.727569		23.2506	12.544	17.7986	13.6826	23.1708	25.8948
cds-NP_416341.1	1909308	1910099	-	kdgR	DNA-binding transcriptional repressor KdgR	213.01	0.207991	0.207247	1.00359	0.315575	0.504376		166.076	250.88	267.788	232.604	298.439	258.208
cds-NP_417213.1	2857093	2859654	+	mutS	DNA mismatch repair protein MutS	120.059	0.207613	0.218015	0.952285	0.340953	0.528738		98.9812	116.756	112.455	127.419	124.195	126.515
cds-NP_415325.4	838530	839207	-	ybiX	PKHD-type hydroxylase YbiX	19.2861	0.207585	0.355781	0.583463	0.559582	0.724827		17.9362	21.2283	17.7986	14.5377	30.5854	20.7158
cds-NP_416153.1	1715026	1715889	-	pdxY	pyridoxal kinase 2	105.295	0.207423	0.189371	1.09533	0.273373	0.460171		109.61	94.5623	105.173	126.564	128.829	103.579
cds-NP_417638.1	3316039	3317526	-	nusA	transcription termination/antitermination protein NusA	465.744	0.207378	0.314572	0.659237	0.509743	0.68466		292.293	466.057	415.839	413.898	501.415	439.472
cds-YP_004831120.1	4332116	4332205	+	pmrR	putative bitopic inner membrane protein	10.8385	0.206006	0.475649	0.433106	0.664938	0.802309		11.9575	9.64921	4.85415	12.8274	8.34147	9.61807
cds-NP_418489.1	4279980	4281629	+	yjcE	putative transporter YjcE	67.6671	0.205977	0.242156	0.850597	0.394993	0.582341		83.7022	56.9304	44.4964	70.9784	74.1464	70.2859
cds-NP_416972.4	2597831	2598865	-	bamC	outer membrane protein assembly factor BamC	282.209	0.205541	0.132977	1.54569	0.12218	0.266723		281	231.581	257.27	323.251	290.098	277.444
cds-NP_417691.4	3371084	3372574	-	nanT	N-acetylneuraminate:H(+) symporter	399.256	0.204702	0.337453	0.606608	0.544111	0.713635		416.518	361.846	363.253	419.029	456	440.952
cds-NP_417593.4	3270625	3271770	-	garK	glycerate 2-kinase 1	20.5639	0.204379	0.458724	0.445537	0.655931	0.797295		16.6076	14.4738	12.1354	16.2481	16.6829	17.0166
cds-NP_415704.1	1233176	1234717	-	nhaB	Na(+):H(+) antiporter NhaB	133.203	0.203254	0.183542	1.1074	0.268121	0.454498		144.154	144.738	111.646	129.984	171.464	159.808
cds-NP_417413.1	3083935	3085911	-	speA	arginine decarboxylase%2C biosynthetic	332.051	0.202459	0.234168	0.864587	0.387265	0.574739		220.549	326.143	351.926	339.499	370.732	322.575
cds-NP_418292.1	4034608	4035153	+	hemG	protoporphyrinogen oxidase	47.9483	0.202125	0.23439	0.862346	0.388497	0.575964		46.5012	45.3513	52.5867	55.5855	58.3903	52.5295
cds-NP_417656.1	3335235	3336494	-	murA	UDP-N-acetylglucosamine 1-carboxyvinyltransferase	378.268	0.201237	0.165493	1.21598	0.223992	0.402314		318.866	399.477	388.332	427.581	430.976	412.097
cds-NP_414986.1	474301	475161	-	tesB	acyl-CoA thioesterase II	50.8599	0.201091	0.262899	0.764899	0.444332	0.625957		57.1301	40.5267	38.8332	45.3235	56.5366	56.2287
cds-NP_414889.1	377535	378368	-	frmB	S-formylglutathione hydrolase FrmB	96.6237	0.200647	0.204779	0.979819	0.327176	0.514514		68.4232	90.7026	78.4755	85.5161	81.561	103.579
cds-NP_416348.2	1917510	1920143	+	yebT	intermembrane transport protein YebT	57.6142	0.200621	0.209926	0.955673	0.339237	0.526408		56.4658	63.6848	50.1596	72.6887	60.244	62.1475
cds-NP_415763.1	1305764	1306768	+	oppF	murein tripeptide ABC transporter/oligopeptide ABC transporter ATP binding subunit OppF	359.676	0.200602	0.185737	1.08004	0.280125	0.467904		247.785	396.583	358.398	391.664	381.854	375.845
cds-NP_415351.1	869411	870949	+	gsiB	glutathione ABC transporter periplasmic binding protein	52.84	0.200108	0.301918	0.662791	0.507464	0.683682		61.7802	38.5969	31.552	47.889	55.6098	49.5701
cds-NP_417012.1	2643129	2644283	-	rlmN	23S rRNA m(2)A2503 methyltransferase/tRNA m(2)A37 methyltransferase	121.732	0.199199	0.386641	0.515205	0.606409	0.761079		63.1088	140.879	119.736	112.881	140.878	116.897
cds-NP_417060.1	2701741	2702469	-	recO	DNA repair protein RecO	47.498	0.197562	0.328683	0.601071	0.547793	0.716445		37.201	55.0005	37.2152	53.8751	31.5122	61.4077
cds-NP_415924.1	1474221	1475081	+	pdxI	pyridoxine 4-dehydrogenase	15.4075	0.197513	0.487852	0.404864	0.685578	0.816769		19.2648	7.71937	16.1805	15.3929	19.4634	15.5369
cds-NP_418023.1	3731131	3732123	+	xylF	xylose ABC transporter periplasmic binding protein	13.7267	0.197504	0.42828	0.461157	0.644686	0.789956		16.6076	12.544	16.9895	16.2481	24.0976	13.3173
cds-NP_417637.1	3313342	3316014	-	infB	translation initiation factor IF-2	1169.16	0.197204	0.305046	0.646474	0.517972	0.691824		827.722	1289.14	1118.07	1123.68	1381.9	1202.26
cds-NP_416601.1	2178821	2180098	+	yegT	putative transporter YegT	13.3628	0.196733	0.4083	0.481835	0.629923	0.779101		11.2932	10.6141	10.5173	7.69645	12.9756	16.2767
cds-NP_415722.1	1257929	1258513	-	pth	peptidyl-tRNA hydrolase	32.5795	0.196562	0.272769	0.720618	0.471144	0.652047		24.5792	31.8424	30.743	34.2064	31.5122	33.2933
cds-NP_416254.1	1822458	1823285	+	nadE	NAD synthetase%2C NH3-dependent	111.843	0.194687	0.166224	1.17123	0.241505	0.423318		96.9883	104.212	101.937	114.592	119.561	112.457
cds-NP_416277.1	1844999	1846960	-	topB	DNA topoisomerase III	167.565	0.194628	0.176285	1.10405	0.269571	0.45547		142.825	131.229	138.343	149.653	158.488	164.247
cds-NP_415930.1	1482255	1482860	-	azoR	FMN dependent NADH:quinone oxidoreductase	40.8407	0.19425	0.249378	0.778935	0.436018	0.619382		41.8511	28.9476	40.4513	44.4684	43.561	40.6918
cds-NP_414595.1	53416	54702	-	surA	peptidyl-prolyl cis-trans isomerase SurA	341.195	0.193971	0.114125	1.69964	0.0891983	0.21194		302.922	300.091	313.093	330.092	366.098	352.169
cds-gnl|b4581|CDS793	658031	658818	+	ybeM	deamidated glutathione amidase%2C N-terminal fragment	22.0782	0.193466	0.3013	0.642105	0.520805	0.693974		20.5934	25.088	21.8437	28.2203	24.0976	24.4151
cds-NP_417869.1	3542728	3542964	+	feoC	ferrous iron transport protein FeoC	16.207	0.1931	0.397052	0.486335	0.626729	0.777309		9.30024	18.3335	16.1805	17.1032	15.7561	16.2767
cds-NP_415918.1	1464471	1465061	+	paaY	2-hydroxycyclohepta-1%2C4%2C6-triene-1-carboxyl-CoA thioesterase	28.1139	0.191946	0.307233	0.624759	0.53213	0.704089		22.5863	21.2283	25.8888	25.6548	25.0244	28.8542
cds-NP_415788.1	1329332	1330381	+	sohB	S49 peptidase family protein	123.736	0.191207	0.167836	1.13925	0.2546	0.439622		130.868	118.685	101.937	126.564	131.61	143.531
cds-NP_418007.3	3714061	3716394	-	bisC	biotin sulfoxide reductase	62.0469	0.190183	0.214929	0.884867	0.376228	0.563281		55.1372	53.0707	63.913	63.2819	72.2927	61.4077
cds-NP_415390.4	906852	908282	-	ybjT	putative NAD(P)-dependent oxidoreductase YbjT	43.8051	0.189964	0.255818	0.742576	0.457738	0.638558		43.844	34.7372	39.6423	39.3374	41.7074	54.0092
cds-YP_025307.1	1743457	1744830	+	mdtK	multidrug efflux pump MdtK	57.766	0.18963	0.217108	0.873436	0.382425	0.569148		57.7944	56.9304	46.1145	58.1509	64.8781	60.6678
cds-NP_415363.1	883673	884905	+	mdfA	multidrug efflux pump MdfA/Na(+):H(+) antiporter/K(+):H(+) antiporter	49.3869	0.189454	0.373229	0.507607	0.611729	0.765503		30.5579	58.8602	40.4513	41.9029	50.9757	54.0092
cds-NP_417088.1	2737154	2737495	+	raiA	stationary phase translation inhibitor and ribosome stability factor	1059.3	0.189208	0.265942	0.711465	0.476796	0.657084		1151.24	748.779	844.623	1181.83	894.391	1054.29
cds-NP_418623.1	4425839	4426066	+	rpsR	30S ribosomal subunit protein S18	261.144	0.188708	0.376059	0.501804	0.615805	0.769485		170.062	316.494	280.732	243.721	346.634	283.363
cds-YP_026267.1	4010200	4011000	+	yigL	phosphosugar phosphatase YigL	62.497	0.188495	0.194396	0.969646	0.332223	0.519183		61.7802	64.6497	63.913	76.9645	68.5854	71.0258
cds-NP_416715.1	2306972	2308615	-	yojI	ABC transporter family protein/microcin J25 efflux protein	67.3414	0.18822	0.260464	0.722635	0.469904	0.650542		51.8156	67.5445	55.8228	68.4129	66.7318	63.6272
cds-NP_417171.1	2812616	2814154	+	emrB	multidrug efflux pump membrane subunit EmrB	50.7312	0.18672	0.244641	0.763238	0.445321	0.626727		37.8653	39.5618	49.3506	44.4684	50.0488	49.5701
cds-NP_417009.1	2639301	2640575	-	hisS	histidine--tRNA ligase	275.908	0.186181	0.157656	1.18093	0.23763	0.419708		265.721	271.143	262.124	276.217	310.488	321.835
cds-YP_009518759.1	754674	754781	-	ybgU	protein YbgU	223.392	0.185719	0.345282	0.537875	0.590663	0.75111		269.043	192.984	221.673	242.866	281.756	253.769
cds-NP_418566.1	4370688	4370981	+	groS	cochaperonin GroES	458.741	0.185625	0.441889	0.42007	0.674434	0.808483		771.256	411.057	492.697	711.494	576.488	617.776
cds-NP_416995.1	2622234	2622872	+	purN	phosphoribosylglycinamide formyltransferase 1	34.3912	0.184556	0.278604	0.662433	0.507694	0.683682		29.8936	24.123	24.2708	29.9306	34.2927	25.8948
cds-NP_415471.1	1013259	1014899	+	pqiB	intermembrane transport protein PqiB	57.0567	0.184315	0.262031	0.703408	0.481801	0.662048		58.4587	57.8953	55.8228	61.5716	66.7318	67.3265
cds-NP_417226.1	2871301	2871780	-	ispF	2-C-methyl-D-erythritol 2%2C4-cyclodiphosphate synthase	29.5469	0.183995	0.267196	0.688615	0.491065	0.668357		28.565	26.0529	30.743	36.7719	26.8781	33.2933
cds-NP_417780.1	3452959	3453270	-	rpsJ	30S ribosomal subunit protein S10	818.548	0.183892	0.394525	0.46611	0.641137	0.788458		583.258	935.009	840.578	886.802	954.635	837.512
cds-NP_415847.1	1396076	1397092	+	insH-4	IS5 transposase and trans-activator	144.256	0.183309	0.17679	1.03688	0.299794	0.48921		148.804	162.107	159.378	159.06	200.195	174.605
cds-NP_417646.1	3327035	3327664	-	rlmE	23S rRNA 2'-O-ribose U2552 methyltransferase	414.356	0.183113	0.314137	0.582907	0.559956	0.725091		583.923	294.301	326.846	458.366	473.61	437.992
cds-NP_418068.1	3784584	3785015	-	yibN	putative sulfurtransferase YibN	262.134	0.182862	0.201692	0.906644	0.364595	0.553277		225.199	373.425	351.926	350.616	374.439	351.43
cds-NP_415794.1	1339330	1340094	+	pgpB	phosphatidylglycerophosphatase B	44.5319	0.182839	0.238143	0.767769	0.442625	0.624674		42.5154	46.3162	45.3054	46.1787	55.6098	50.3099
cds-NP_418010.2	3718334	3719044	-	yiaF	DUF3053 domain-containing protein YiaF	247.812	0.181825	0.126263	1.44005	0.149853	0.306049		271.036	234.476	247.562	293.32	288.244	275.225
cds-NP_418659.1	4460522	4462660	-	nrdD	anaerobic ribonucleoside-triphosphate reductase	123.575	0.180825	0.18153	0.996116	0.319194	0.507067		91.6738	111.931	91.4199	108.605	126.976	98.4003
cds-NP_418187.1	3915553	3915972	-	atpC	ATP synthase F1 complex subunit epsilon	563.52	0.180679	0.155516	1.16181	0.245315	0.428468		373.338	461.232	442.537	496.849	506.976	442.431
cds-NP_415267.1	776342	777607	+	tolA	Tol-Pal system protein TolA	104.106	0.180137	0.262224	0.68696	0.492108	0.66928		81.045	98.422	114.073	107.75	118.634	105.799
cds-NP_417769.1	3447778	3448149	-	rplN	50S ribosomal subunit protein L14	1671.68	0.180067	0.32695	0.550748	0.581806	0.742869		1401.68	2158.53	2158.48	2084.88	2325.42	2067.89
cds-NP_418748.1	4558354	4559526	-	iadA	isoaspartyl dipeptidase	50.6606	0.179753	0.248059	0.724638	0.468674	0.649051		35.2081	41.4916	55.0138	52.1648	43.561	52.5295
cds-NP_414631.1	98403	99647	+	ftsW	putative lipid II flippase FtsW	166.849	0.179218	0.1667	1.0751	0.282332	0.47048		153.454	166.931	181.222	190.701	201.122	176.085
cds-gnl|b4571|CDS=2424	2101396	2101744	-	wbbL	interrupted rhamnosyltransferase WbbL	116.14	0.179121	0.171169	1.04645	0.295352	0.484086		110.274	118.685	135.107	140.246	145.512	126.515
cds-NP_415265.1	775153	775845	+	tolQ	Tol-Pal system protein TolQ	68.2518	0.178765	0.222438	0.803661	0.421593	0.605825		58.4587	92.6325	67.1491	76.1093	78.7806	89.522
cds-NP_417367.1	3036208	3036282	-	prfB	peptide chain release factor RF2	219.929	0.178417	0.217676	0.819644	0.412419	0.599087		191.984	239.301	254.843	262.534	266	247.11
cds-NP_418594.1	4400672	4401952	+	hflX	ribosome rescue factor HflX	500.509	0.178197	0.219997	0.809998	0.417942	0.602574		605.18	431.32	437.683	588.351	537.561	543.791
cds-NP_414597.1	57364	58179	+	djlA	co-chaperone protein DjlA	73.1574	0.177306	0.206522	0.858536	0.390596	0.577463		81.045	58.8602	82.5206	88.9367	79.7074	84.3431
cds-NP_415810.1	1355467	1357110	-	sapA	putative periplasmic binding protein SapA	88.3303	0.17726	0.176798	1.00262	0.316046	0.504376		69.7518	82.0183	72.8123	82.9506	87.122	82.8634
cds-NP_418111.1	3828945	3830336	+	xanP	xanthine:H(+) symporter XanP	26.4832	0.176479	0.342653	0.515037	0.606527	0.761079		14.6147	13.5089	22.6527	22.2342	16.6829	18.4963
cds-NP_416438.1	2007677	2008090	-	yedD	lipoprotein YedD	131.779	0.17644	0.173517	1.01685	0.309226	0.498661		110.939	106.141	113.264	123.998	126.976	122.815
cds-NP_414710.1	188712	189506	-	map	methionine aminopeptidase	236.137	0.175783	0.152265	1.15446	0.248314	0.432284		211.248	240.265	244.326	278.782	248.39	257.468
cds-NP_415961.1	1515578	1517002	+	patD	gamma-aminobutyraldehyde dehydrogenase	20.523	0.175304	0.357005	0.491041	0.623397	0.774187		21.2577	13.5089	16.1805	22.2342	17.6098	18.4963
cds-NP_418227.1	3964365	3965630	-	rhlB	ATP-dependent RNA helicase RhlB	342.972	0.17517	0.11704	1.49667	0.134479	0.286311		321.523	316.494	297.721	337.789	367.952	351.43
cds-NP_414951.1	435634	436611	+	thiL	thiamine monophosphate kinase	44.7964	0.17457	0.282158	0.618698	0.536115	0.707379		39.1939	47.2812	44.4964	49.5993	47.2683	50.3099
cds-gnl|b3135|CDS3749	3281122	3281625	+	agaA	putative truncated N-acetylgalactosamine-6-phosphate deacetylase	11.7178	0.174469	0.424407	0.411089	0.681007	0.813457		13.9504	9.64921	10.5173	14.5377	10.1951	14.0572
cds-NP_416122.1	1679557	1680939	+	ydgI	putative arginine:ornithine antiporter	45.9772	0.174247	0.463475	0.375957	0.706949	0.827371		17.2719	51.1408	32.361	37.6271	38	36.9926
cds-NP_417818.1	3488960	3490180	-	argD	N-acetylornithine aminotransferase/N-succinyldiaminopimelate aminotransferase	59.896	0.173528	0.254882	0.680816	0.495988	0.672832		41.1868	45.3513	50.1596	49.5993	50.0488	54.0092
cds-NP_415616.1	1155124	1155765	+	tmk	hypothetical protein	29.5667	0.173444	0.283512	0.61177	0.54069	0.710985		25.2435	29.9126	32.361	38.4822	27.8049	31.8136
cds-NP_418375.1	4129835	4132267	+	metL	fused aspartate kinase/homoserine dehydrogenase 2	129.524	0.172614	0.188548	0.91549	0.359934	0.548361		101.638	113.861	105.173	109.461	121.415	129.474
cds-NP_417808.1	3477907	3478497	-	slyD	FKBP-type peptidyl-prolyl cis-trans isomerase SlyD	439.999	0.171698	0.139743	1.22867	0.219197	0.397061		399.246	410.092	385.096	420.739	480.098	444.651
cds-NP_415533.1	1074242	1074880	+	rutR	DNA-binding transcriptional dual regulator RutR	55.6816	0.171185	0.238631	0.717361	0.473151	0.653546		49.1584	45.3513	45.3054	56.4406	51.9025	49.5701
cds-NP_416280.1	1848837	1850693	+	sppA	protease IV%2C a signal peptide peptidase	119.608	0.170775	0.167574	1.0191	0.308154	0.497499		136.182	126.405	114.882	136.826	138.098	150.19
cds-NP_416541.1	2108337	2109584	-	rfbX	polyisoprenol-linked O-antigen repeat unit flippase	166.123	0.170734	0.259292	0.658462	0.510241	0.68466		150.797	200.704	190.93	184.715	217.805	207.158
cds-NP_415007.1	497175	497819	+	adk	adenylate kinase	314.994	0.170318	0.249885	0.681584	0.495502	0.672388		257.085	377.284	321.183	348.906	378.147	346.99
cds-NP_417187.1	2829047	2829820	+	srlR	DNA-binding transcriptional repressor SrlR	64.0986	0.169646	0.270888	0.626258	0.531146	0.703225		76.3949	66.5796	55.0138	76.9645	62.0976	83.6032
cds-NP_414689.4	161501	162031	-	thpR	RNA 2'%2C3'-cyclic phosphodiesterase	36.8435	0.169459	0.253717	0.667904	0.504195	0.681136		33.2152	46.3162	45.3054	48.7442	45.4147	45.131
cds-NP_416372.1	1942662	1943417	+	znuC	Zn(2(+)) ABC transporter ATP binding subunit	27.4116	0.168241	0.339627	0.495371	0.620338	0.772036		32.5509	27.0178	23.4617	26.51	42.6342	25.155
cds-NP_415577.1	1119468	1120586	-	solA	N-methyl-L-tryptophan oxidase	53.489	0.16778	0.26132	0.642047	0.520842	0.693974		61.7802	51.1408	46.9235	68.4129	61.1708	51.0498
cds-NP_418248.1	3989088	3989828	-	hemD	uroporphyrinogen-III synthase	78.6376	0.16754	0.267284	0.626823	0.530775	0.702954		81.7093	55.9654	76.8574	80.3851	83.4147	78.4243
cds-NP_414569.1	25826	26275	+	fkpB	peptidyl-prolyl cis-trans isomerase FkpB	47.7866	0.167419	0.257001	0.651435	0.514766	0.688073		43.1797	40.5267	46.1145	56.4406	56.5366	34.0332
cds-NP_418119.2	3841950	3842402	-	yicN	conserved protein YicN	30.8169	0.167086	0.294685	0.566998	0.570716	0.734658		31.2223	25.088	25.8888	34.2064	25.0244	33.2933
cds-NP_418185.1	3911839	3913668	-	glmS	L-glutamine--D-fructose-6-phosphate aminotransferase	639.038	0.167051	0.23551	0.709316	0.478129	0.658707		583.258	596.321	575.217	612.295	683.074	674.745
cds-NP_417954.1	3642380	3643132	-	rsmJ	16S rRNA m(2)G1516 methyltransferase	164.367	0.166965	0.188668	0.88497	0.376173	0.563281		130.203	126.405	136.725	166.756	129.756	145.011
cds-NP_415294.1	807433	807909	-	ybhB	putative kinase inhibitor	41.2477	0.166266	0.242901	0.684501	0.493659	0.670315		41.1868	38.5969	40.4513	47.889	44.4878	42.9114
cds-NP_414687.1	160149	160604	-	dksA	RNA polymerase-binding transcription factor DksA	906.073	0.165962	0.171783	0.966113	0.333988	0.520982		678.918	942.728	984.584	948.374	1001.9	971.425
cds-NP_417596.1	3273573	3274907	-	garP	galactarate/glucarate/glycerate transporter GarP	19.0827	0.165582	0.674305	0.24556	0.806023	0.887315		7.30734	2.89476	4.04513	5.13097	3.70732	7.39852
cds-NP_416735.1	2339567	2340289	+	ubiG	bifunctional 3-demethylubiquinone-8 3-O-methyltransferase and 2-octaprenyl-6-hydroxyphenol methylase	101.188	0.164099	0.172742	0.949965	0.34213	0.52979		84.3665	95.5272	101.128	105.185	96.3903	111.718
cds-NP_417075.1	2716754	2717443	+	ung	uracil-DNA glycosylase	79.7995	0.163446	0.236582	0.690863	0.489652	0.667535		95.6597	67.5445	81.7116	97.4884	101.951	76.9446
cds-NP_416959.1	2578666	2579616	+	talA	transaldolase A	25.7346	0.162988	0.364562	0.447079	0.654818	0.796436		23.2506	22.1932	18.6076	32.4961	12.9756	25.8948
cds-NP_417997.1	3701864	3702868	-	dppF	dipeptide ABC transporter ATP binding subunit DppF	31.4975	0.162873	0.474707	0.343101	0.731522	0.843346		21.922	19.2984	17.7986	27.3652	15.7561	22.9354
cds-YP_026260.1	3989825	3990766	-	hemC	hydroxymethylbilane synthase	219.998	0.162831	0.135865	1.19848	0.230731	0.409567		223.87	206.493	230.572	228.328	244.683	267.086
cds-NP_415123.1	622300	623550	+	entS	enterobactin exporter EntS	34.6057	0.161749	0.348516	0.464108	0.642571	0.78877		13.9504	27.0178	26.6979	33.3513	15.7561	25.155
cds-NP_416599.2	2176350	2177204	-	gatY	tagatose-1%2C6-bisphosphate aldolase 2 subunit GatY	1577.37	0.161266	0.120981	1.33299	0.182534	0.351492		1220.32	1219.66	1220.01	1323.79	1412.49	1356.89
cds-NP_416710.1	2300267	2302753	-	napA	periplasmic nitrate reductase subunit NapA	17.6494	0.160049	0.366836	0.436295	0.662622	0.800899		13.9504	20.2634	19.4166	29.9306	13.9025	15.5369
cds-NP_416346.4	1915631	1916128	-	msrC	free methionine-(R)-sulfoxide reductase	156.996	0.159415	0.199613	0.798617	0.424513	0.60833		201.284	152.458	144.007	188.991	179.805	188.662
cds-NP_414698.1	176610	176954	+	erpA	iron-sulfur cluster insertion protein ErpA	336.571	0.159326	0.13517	1.17871	0.238514	0.420097		327.501	304.915	338.173	374.561	369.805	341.072
cds-NP_414611.1	75644	77299	-	sgrR	DNA-binding transcriptional dual regulator SgrR	37.7813	0.159082	0.260766	0.610056	0.541824	0.711595		45.1726	35.7021	38.0242	39.3374	43.561	50.3099
cds-NP_415483.2	1026557	1027015	-	mgsA	methylglyoxal synthase	411.008	0.15866	0.152843	1.03806	0.299243	0.489062		407.882	419.741	435.256	482.311	462.488	464.627
cds-NP_414807.1	289301	290305	-	argF	CP4-6 prophage%3B ornithine carbamoyltransferase ArgF	16.6712	0.158575	0.376643	0.421022	0.673739	0.808215		21.2577	11.5791	13.7534	18.8135	13.9025	19.976
cds-NP_415696.1	1227071	1227472	-	pliG	inhibitor of g-type lysozyme	13.951	0.158338	0.408804	0.38732	0.698519	0.821385		13.9504	11.5791	12.1354	10.2619	14.8293	17.0166
cds-NP_416162.1	1722121	1724133	+	ydhK	putative transporter YdhK	40.0728	0.158333	0.25089	0.631086	0.527985	0.70057		35.2081	38.5969	36.4062	36.7719	38	47.3505
cds-NP_415888.1	1427746	1428726	-	insH-5	Rac prophage%3B IS5 transposase and trans-activator	21.4793	0.158213	0.351899	0.449598	0.653	0.794908		20.5934	11.5791	27.5069	23.0893	27.8049	17.0166
cds-NP_418808.1	4628855	4630522	-	ettA	energy-dependent translational throttle protein EttA	385.834	0.158025	0.139282	1.13457	0.256556	0.441849		326.173	376.319	370.534	430.146	380	385.463
cds-NP_417843.1	3512634	3513638	-	trpS	tryptophan--tRNA ligase	233.259	0.157772	0.144079	1.09504	0.273499	0.460171		211.248	229.651	206.302	218.921	266	236.753
cds-NP_415297.1	810381	811535	+	bioF	8-amino-7-oxononanoate synthase	15.607	0.156673	0.38777	0.404037	0.686185	0.816873		17.9362	10.6141	11.3264	15.3929	17.6098	12.5775
cds-NP_417375.1	3042489	3043148	-	yqfA	hemolysin-III family protein	98.6892	0.156164	0.25085	0.622536	0.533589	0.705581		77.0592	110.001	105.982	88.9367	123.268	113.197
cds-NP_415021.2	514401	514859	-	ybbJ	NfeD-like family protein	18.9088	0.155801	0.349964	0.44519	0.656182	0.797295		13.2861	16.4037	24.2708	21.379	16.6829	21.4557
cds-NP_416080.1	1645119	1645274	-	hokD	Qin prophage%3B toxic protein HokD	44.2036	0.155748	0.262108	0.594214	0.552369	0.719656		30.5579	28.9476	35.5971	40.1926	34.2927	31.8136
cds-NP_418568.2	4372809	4373162	+	yjeI	DUF4156 domain-containing lipoprotein YjeI	145.126	0.153497	0.189583	0.809652	0.41814	0.602655		144.818	146.668	140.77	172.743	160.342	147.97
cds-NP_417181.1	2824491	2825576	-	mltB	membrane-bound lytic murein transglycosylase B	43.7823	0.153481	0.274079	0.559988	0.575488	0.737326		35.8724	45.3513	43.6874	53.02	46.3415	39.2121
cds-NP_417023.1	2659563	2659886	-	iscA	iron-sulfur cluster insertion protein IscA	336.875	0.153401	0.127549	1.20269	0.229097	0.407861		323.516	289.476	327.655	355.747	336.439	355.129
cds-NP_416905.1	2526946	2527944	+	yfeH	putative solute:Na(+) symporter	50.2582	0.152052	0.257594	0.590277	0.555005	0.72132		31.8866	52.1058	53.3957	50.4545	46.3415	54.0092
cds-NP_418801.1	4620883	4621602	+	deoD	purine nucleoside phosphorylase	415.374	0.151386	0.15022	1.00776	0.313569	0.5028		440.433	458.338	420.693	463.497	496.781	504.579
cds-NP_417468.1	3141286	3142989	-	hybC	hydrogenase 2 large subunit	45.5302	0.150015	0.232285	0.645825	0.518393	0.691951		46.5012	39.5618	42.0693	44.4684	52.8293	45.8708
cds-NP_414590.1	49823	50302	+	folA	dihydrofolate reductase	95.9975	0.148558	0.372057	0.399288	0.689681	0.818671		65.1017	140.879	121.354	129.984	110.293	121.336
cds-NP_417681.1	3361176	3361940	+	gltF	periplasmic protein GltF	17.5048	0.147315	0.347387	0.424066	0.671518	0.806756		15.279	18.3335	16.9895	15.3929	19.4634	20.7158
cds-NP_417175.1	2816937	2817503	-	yqaB	fructose-1-phosphatase	66.4712	0.147237	0.205953	0.714906	0.474667	0.655		67.0946	67.5445	66.3401	72.6887	81.561	68.8062
cds-NP_418673.4	4474862	4475314	+	tabA	DUF386 domain-containing toxin-antitoxin biofilm protein TabA	57.301	0.146403	0.287623	0.509011	0.610744	0.764511		77.0592	38.5969	60.6769	62.4268	69.5123	65.1069
cds-NP_417223.1	2868893	2869519	-	pcm	L-isoaspartate protein carboxylmethyltransferase type II	63.8159	0.146263	0.211422	0.691803	0.489061	0.667099		62.4445	64.6497	63.913	64.1371	71.3659	75.4649
cds-NP_417322.1	2985847	2987076	+	yqeG	putative transporter YqeG	175.369	0.146085	0.170578	0.856415	0.391768	0.578266		142.825	185.265	181.222	175.308	185.366	200.5
cds-NP_418598.1	4404687	4405985	+	purA	adenylosuccinate synthetase	1112.59	0.145671	0.217781	0.668889	0.503566	0.680504		963.904	1187.82	1075.2	1055.27	1337.42	1176.36
cds-NP_417816.1	3486120	3486752	+	crp	DNA-binding transcriptional dual regulator CRP	484.187	0.144953	0.143996	1.00665	0.314104	0.50344		484.277	517.198	474.089	552.434	549.61	528.994
cds-NP_417872.2	3544882	3545565	+	yhgH	DNA utilization protein YhgH	97.9726	0.144661	0.325507	0.444418	0.65674	0.797631		140.168	70.4393	68.7672	110.316	109.366	91.0018
cds-NP_418713.1	4517714	4518235	-	fecI	RNA polymerase sigma factor FecI	64.0398	0.144661	0.256897	0.563108	0.573361	0.736609		35.2081	27.0178	46.9235	38.4822	46.3415	36.9926
cds-NP_418357.1	4112967	4113266	+	yiiS	DUF406 domain-containing protein YiiS	21.4476	0.142656	0.368597	0.387025	0.698738	0.821385		27.2364	13.5089	26.6979	26.51	15.7561	32.5535
cds-NP_416365.1	1932793	1934604	-	edd	phosphogluconate dehydratase	59.8395	0.142187	0.223043	0.637485	0.523809	0.696553		51.8156	55.0005	45.3054	52.1648	59.3171	56.2287
cds-NP_416819.1	2433012	2433926	-	accD	acetyl-CoA carboxyltransferase subunit beta	568.206	0.141631	0.204327	0.693158	0.48821	0.666936		498.892	601.146	615.669	603.744	652.488	635.533
cds-NP_414842.4	323758	324453	+	ykgG	DUF162 domain-containing lactate utilization protein YkgG	28.1373	0.140588	0.39613	0.354904	0.722662	0.835969		22.5863	34.7372	23.4617	35.9168	20.3903	31.8136
cds-NP_415349.1	866568	867533	+	iaaA	isoaspartyl dipeptidase proenzyme	45.146	0.139927	0.357081	0.391864	0.695159	0.820655		56.4658	25.088	34.7881	45.3235	49.122	35.5129
cds-NP_415850.1	1398774	1399526	-	fnr	DNA-binding transcriptional dual regulator FNR	380.398	0.13972	0.143999	0.970288	0.331903	0.518873		382.639	363.775	355.971	400.215	404.098	410.618
cds-NP_415059.1	554611	555996	+	cysS	cysteine--tRNA ligase	195.568	0.139476	0.193758	0.719847	0.471619	0.652491		168.733	196.844	176.368	193.266	207.61	195.321
cds-NP_416923.1	2545773	2546669	+	murQ	N-acetylmuramic acid 6-phosphate etherase	55.9674	0.138841	0.219229	0.633315	0.526528	0.699074		49.8227	58.8602	60.6769	54.7303	65.8049	65.1069
cds-NP_415474.1	1015952	1016470	-	fabA	beta-hydroxyacyl-acyl carrier protein dehydratase/isomerase	911.13	0.138522	0.184413	0.75115	0.452562	0.633976		706.154	1036.33	1003.19	920.153	1125.17	975.124
cds-NP_417225.1	2870255	2871304	-	truD	tRNA pseudouridine(13) synthase	108.646	0.136642	0.182131	0.750242	0.453109	0.634323		96.324	127.37	97.8921	118.012	115.854	117.636
cds-NP_418374.1	4128672	4129832	+	metB	O-succinylhomoserine(thiol)-lyase/O-succinylhomoserine lyase	56.1078	0.135566	0.205111	0.66094	0.508651	0.684326		63.7731	52.1058	56.6318	66.7026	59.3171	64.3671
cds-NP_417772.1	3448759	3449169	-	rplP	50S ribosomal subunit protein L16	1517.2	0.135524	0.291672	0.464645	0.642186	0.78877		1189.77	1768.7	1553.33	1538.43	1801.76	1615.1
cds-NP_416175.1	1737844	1738869	+	purR	DNA-binding transcriptional repressor PurR	77.6769	0.13452	0.322936	0.416552	0.677006	0.810175		49.1584	63.6848	72.8123	68.4129	76.0001	59.1881
cds-NP_418066.1	3783661	3784128	-	secB	SecB chaperone	902.025	0.134446	0.131606	1.02158	0.30698	0.496737		992.469	815.359	889.119	996.263	991.708	975.124
cds-NP_417376.1	3043312	3043623	-	yqfB	PUA-like domain-containing protein YqfB	43.8655	0.133898	0.2393	0.559541	0.575793	0.737326		61.1159	49.211	42.8784	64.1371	50.0488	54.749
cds-NP_415015.1	507286	508080	-	ybaP	TraB family protein YbaP	110.323	0.13354	0.20044	0.666237	0.50526	0.682141		110.939	91.6675	102.746	109.461	104.732	121.336
cds-YP_026216.2	3536812	3537288	+	greB	transcription elongation factor GreB	45.864	0.132855	0.238698	0.556583	0.577812	0.739196		48.4941	37.6319	46.9235	57.2958	44.4878	45.131
cds-NP_417516.3	3186187	3186552	+	insC-5	IS2 insertion element repressor InsA	12.1606	0.132726	0.406019	0.326895	0.743747	0.851553		11.2932	14.4738	16.1805	13.6826	14.8293	17.0166
cds-YP_026253.1	3970133	3971263	+	wecB	UDP-N-acetylglucosamine 2-epimerase	114.429	0.132657	0.206137	0.643539	0.519874	0.693275		107.617	125.44	109.218	114.592	142.732	117.636
cds-NP_418294.1	4041415	4041999	-	mobA	molybdenum cofactor guanylyltransferase	21.9591	0.132534	0.292768	0.452691	0.650771	0.793104		29.8936	21.2283	23.4617	30.7858	26.8781	25.155
cds-NP_418494.1	4287764	4289200	+	nrfA	cytochrome c552 nitrite reductase	10.7631	0.13245	0.427068	0.310138	0.756456	0.85995		13.9504	10.6141	8.89928	11.9723	8.34147	16.2767
cds-NP_417068.1	2709437	2710012	-	rpoE	RNA polymerase sigma E factor	196.437	0.132426	0.180567	0.733389	0.463321	0.644159		248.449	180.44	211.156	226.618	233.561	243.411
cds-NP_414731.2	213678	213932	-	rof	modulator of Rho-dependent transcription termination	75.456	0.132418	0.247574	0.534862	0.592745	0.752406		95.6597	53.0707	55.8228	82.0955	75.0732	69.5461
cds-NP_415948.1	1502457	1503125	+	ydcL	DUF3313 domain-containing lipoprotein YdcL	40.7084	0.132144	0.287132	0.460219	0.645359	0.790109		45.1726	45.3513	46.1145	45.3235	40.7805	62.8874
cds-NP_416659.1	2243910	2244746	+	yeiG	S-formylglutathione hydrolase/S-lactoylglutathione hydrolase	42.0119	0.131156	0.335437	0.390999	0.695798	0.820655		38.5296	28.9476	22.6527	35.9168	32.4391	31.0738
cds-NP_417006.2	2635884	2637356	-	der	50S ribosomal subunit stability factor	165.528	0.13091	0.285232	0.458959	0.646263	0.790109		112.932	172.721	155.333	155.639	152	173.865
cds-NP_416340.1	1908623	1908766	-	mgrB	PhoQ kinase inhibitor	335.405	0.130639	0.189257	0.690269	0.490025	0.66773		423.825	381.144	376.197	409.622	443.952	440.212
cds-NP_414695.1	171462	173444	+	fhuB	iron(III) hydroxamate ABC transporter membrane subunit	77.1329	0.13033	0.212518	0.613264	0.539702	0.710226		50.487	67.5445	66.3401	62.4268	60.244	76.9446
cds-NP_416524.1	2091097	2092401	+	hisD	histidinal/histidinol dehydrogenase	23.2998	0.129952	0.35703	0.36398	0.715873	0.832766		12.6218	15.4387	18.6076	22.2342	12.0488	16.2767
cds-NP_417267.1	2918045	2919385	-	gudD	D-glucarate dehydratase	19.5506	0.129214	0.345815	0.37365	0.708665	0.82854		17.9362	15.4387	16.1805	15.3929	14.8293	23.6753
cds-NP_418157.1	3882326	3883729	-	dnaA	chromosomal replication initiator protein DnaA	152.379	0.128738	0.207932	0.619138	0.535825	0.707371		112.267	147.633	155.333	166.756	140.878	145.011
cds-NP_415306.1	819295	819747	+	moaE	molybdopterin synthase catalytic subunit	53.5653	0.128582	0.238239	0.53972	0.58939	0.74994		49.1584	50.1759	54.2047	47.0339	63.9513	56.9686
cds-NP_418597.1	4404386	4404583	+	yjeT	DUF2065 domain-containing protein YjeT	23.4552	0.128551	0.350919	0.366327	0.714121	0.831946		25.2435	15.4387	23.4617	28.2203	21.3171	21.4557
cds-NP_417086.1	2736146	2736883	+	bamD	outer membrane protein assembly factor BamD	225.172	0.128297	0.1509	0.850212	0.395207	0.582454		227.856	193.949	222.482	255.693	211.317	238.232
cds-NP_414734.1	215269	215979	+	nlpE	lipoprotein NlpE	49.5324	0.128063	0.248677	0.514977	0.606569	0.761079		39.1939	32.8073	46.1145	49.5993	42.6342	37.7324
cds-NP_415748.1	1287782	1288624	-	purU	formyltetrahydrofolate deformylase	83.7608	0.126616	0.217419	0.582359	0.560325	0.725347		95.6597	83.9482	78.4755	97.4884	96.3903	88.7822
cds-NP_418443.1	4223828	4227511	+	metH	cobalamin-dependent methionine synthase	194.869	0.125836	0.168144	0.748382	0.45423	0.635642		209.92	185.265	175.559	212.08	202.976	208.638
cds-NP_415727.1	1262877	1263500	-	lolB	outer membrane lipoprotein LolB	38.9937	0.125019	0.271069	0.461207	0.64465	0.789956		37.8653	28.9476	37.2152	33.3513	41.7074	39.2121
cds-NP_414728.1	209679	211820	+	ldcC	lysine decarboxylase 2	26.5241	0.124483	0.325743	0.38215	0.70235	0.824034		26.5721	15.4387	29.934	28.2203	26.8781	24.4151
cds-NP_416251.1	1819856	1821214	-	chbC	N%2CN'-diacetylchitobiose-specific PTS enzyme IIC component	22.8486	0.124204	0.313689	0.395948	0.692144	0.819402		19.2648	24.123	21.0347	20.5239	22.2439	26.6347
cds-NP_415258.1	765153	765875	-	mngR	DNA-binding transcriptional repressor MngR	32.3878	0.123586	0.267969	0.461194	0.64466	0.789956		24.5792	31.8424	38.0242	31.641	32.4391	37.7324
cds-NP_417670.1	3346173	3346460	+	hpf	ribosome hibernation-promoting factor	54.4216	0.12273	0.232223	0.528501	0.597152	0.756191		62.4445	58.8602	46.9235	55.5855	65.8049	62.1475
cds-NP_416535.1	2101895	2102911	-	insH-7	IS5 transposase and trans-activator	84.7001	0.122197	0.193961	0.630007	0.52869	0.701244		81.045	110.001	96.2741	86.3713	115.854	108.758
cds-NP_414635.1	103155	103985	+	ftsQ	cell division protein FtsQ	127.454	0.121338	0.168624	0.719578	0.471785	0.652508		119.575	121.58	135.916	138.536	140.878	130.954
cds-NP_416490.1	2056858	2057574	+	yeeN	putative transcriptional regulator YeeN	354.345	0.121211	0.146068	0.829825	0.406638	0.594145		360.052	408.162	429.593	438.698	446.732	416.536
cds-NP_417423.4	3092937	3093500	+	yqgE	DUF179 domain-containing protein YqgE	53.076	0.120807	0.2402	0.502942	0.615005	0.768711		57.1301	51.1408	50.1596	59.0061	63.9513	50.3099
cds-NP_415055.1	551527	552594	-	purK	5-(carboxyamino)imidazole ribonucleotide synthase	27.6163	0.120465	0.308487	0.390503	0.696165	0.820802		17.9362	20.2634	21.0347	23.0893	19.4634	21.4557
cds-NP_415431.1	961995	963668	+	rpsA	30S ribosomal subunit protein S1	4224.58	0.120416	0.302525	0.398038	0.690602	0.818901		3012.61	4652.85	4177	3761.85	5025.27	4085.46
cds-NP_416926.4	2549646	2550545	-	yfeX	porphyrinogen peroxidase	150.02	0.119203	0.176438	0.675607	0.49929	0.676232		138.175	151.493	118.118	149.653	139.025	153.149
cds-NP_415214.1	713558	715198	+	pgm	phosphoglucomutase	236.011	0.118678	0.153367	0.77382	0.439037	0.622213		207.263	206.493	228.954	220.632	247.464	230.094
cds-NP_414636.1	103982	105244	+	ftsA	cell division protein FtsA	294.468	0.118565	0.127003	0.933563	0.350529	0.539452		269.707	253.774	271.833	280.493	293.805	290.022
cds-YP_009518770.1	1299531	1300547	+	insH21	IS5 transposase and trans-activator	135.718	0.118411	0.186658	0.634374	0.525837	0.698593		134.854	157.282	165.85	151.364	177.025	167.946
cds-YP_026274.1	4058407	4060230	+	bipA	ribosome-dependent GTPase%2C ribosome assembly factor	578.167	0.118207	0.342724	0.344904	0.730167	0.842434		413.197	645.532	521.013	544.738	643.22	526.035
cds-NP_415479.1	1021138	1021767	+	sxy	transcriptional coactivator for CRP	24.5375	0.118198	0.299415	0.394762	0.693019	0.819654		25.2435	25.088	21.8437	30.7858	23.1708	24.4151
cds-NP_417284.1	2938888	2939310	+	fucU	L-fucose mutarotase	22.7359	0.11793	0.302146	0.390307	0.696309	0.820802		25.9078	23.1581	23.4617	32.4961	20.3903	25.8948
cds-NP_417929.4	3609955	3610512	+	dcrB	periplasmic bacteriophage sensitivity protein DcrB	303.117	0.117862	0.150495	0.783158	0.433535	0.616679		294.286	243.16	228.954	293.32	282.683	258.208
cds-NP_417061.1	2702481	2703386	-	era	30S ribosomal subunit maturation GTPase Era	155.486	0.117325	0.359355	0.326487	0.744056	0.851553		101.638	153.423	155.333	153.074	146.439	145.011
cds-NP_416965.1	2587595	2590708	+	acrD	multidrug efflux pump RND permease AcrD	30.297	0.11657	0.278308	0.418854	0.675323	0.80932		27.9007	30.8775	26.6979	35.0616	34.2927	23.6753
cds-NP_417092.1	2740080	2741150	-	aroF	3-deoxy-7-phosphoheptulonate synthase%2C Tyr-sensitive	40.2857	0.115632	0.272776	0.423909	0.671632	0.806756		31.2223	45.3513	31.552	47.889	33.3659	34.773
cds-NP_418403.1	4172057	4173085	+	murB	UDP-N-acetylenolpyruvoylglucosamine reductase	106.171	0.115223	0.184692	0.623863	0.532717	0.704647		118.91	85.878	93.038	113.736	114	97.6604
cds-NP_418426.2	4198790	4199461	+	nfi	endonuclease V	37.2117	0.114635	0.298397	0.384171	0.700852	0.82278		29.8936	27.0178	29.1249	23.0893	30.5854	39.2121
cds-NP_414793.1	274101	275117	-	insH-1	CP4-6 prophage%3B IS5 transposase and trans-activator	94.0849	0.114307	0.190214	0.600941	0.54788	0.716445		91.6738	128.335	101.128	115.447	107.512	122.076
cds-NP_416826.1	2440385	2441605	-	fabB	beta-ketoacyl-[acyl carrier protein] synthase I	1249.75	0.112617	0.138256	0.814556	0.415327	0.600929		1112.04	1382.73	1312.24	1342.6	1460.68	1311.02
cds-NP_416790.1	2403951	2404613	-	nuoB	NADH:quinone oxidoreductase subunit B	528.697	0.112553	0.147279	0.764216	0.444739	0.626278		466.341	534.567	505.641	499.414	591.318	537.132
cds-NP_415443.2	975622	976326	+	mukE	chromosome partitioning protein MukE	75.6107	0.112528	0.199698	0.563491	0.573101	0.736497		87.688	86.8429	69.5762	77.8197	88.0489	97.6604
cds-NP_415656.1	1197533	1198237	-	ymfE	e14 prophage%3B uncharacterized protein YmfE	17.6518	0.112254	0.370861	0.302684	0.762131	0.862245		15.279	30.8775	29.1249	20.5239	27.8049	31.8136
cds-NP_416831.1	2445560	2446384	-	mepA	peptidoglycan DD-endopeptidase/peptidoglycan LD-endopeptidase	42.9695	0.11195	0.297251	0.376617	0.706458	0.827371		34.5438	42.4565	44.4964	34.2064	38.9269	56.9686
cds-NP_417074.1	2716066	2716449	-	grcA	stress-induced alternate pyruvate formate-lyase subunit	59.237	0.111636	0.427506	0.261132	0.793991	0.882085		15.279	27.0178	26.6979	29.9306	19.4634	24.4151
cds-YP_025305.1	1724736	1725632	-	ydhF	putative oxidoreductase	58.7151	0.111598	0.243777	0.457786	0.647106	0.790452		55.8015	56.9304	72.8123	66.7026	63.9513	69.5461
cds-NP_416145.1	1706348	1706926	+	rsxB	SoxR [2Fe-2S] reducing system protein RsxB	30.9155	0.111377	0.506511	0.21989	0.825957	0.89784		13.2861	29.9126	39.6423	35.9168	28.7317	24.4151
cds-NP_417719.1	3403484	3404458	+	yhdH	acrylyl-CoA reductase	63.8608	0.111307	0.213223	0.52202	0.601656	0.759403		65.766	56.9304	56.6318	54.7303	61.1708	77.6844
cds-NP_418647.1	4449122	4449652	-	ppa	inorganic pyrophosphatase	1175.17	0.110258	0.195138	0.565026	0.572056	0.7356		1115.37	1287.21	1292.82	1404.17	1300.34	1283.64
cds-NP_418323.1	4077015	4077452	+	dtd	D-aminoacyl-tRNA deacylase	57.1024	0.108861	0.253097	0.430118	0.66711	0.804016		62.4445	63.6848	43.6874	60.7164	64.8781	57.7084
cds-NP_414729.4	211877	212266	+	yaeR	VOC domain-containing protein YaeR	29.8886	0.108568	0.309304	0.351008	0.725582	0.838091		35.8724	32.8073	25.8888	32.4961	38.9269	31.0738
cds-NP_416617.1	2194300	2196333	+	metG	methionine--tRNA ligase	229.582	0.108529	0.236228	0.459426	0.645928	0.790109		199.291	230.616	230.572	233.459	263.22	215.297
cds-NP_416832.1	2446388	2447473	-	aroC	chorismate synthase	71.7721	0.108027	0.20169	0.535611	0.592227	0.752198		73.7377	63.6848	55.8228	77.8197	63.9513	67.3265
cds-NP_415465.1	1004768	1005778	+	pyrD	dihydroorotate dehydrogenase%2C type 2	36.2957	0.107016	0.493331	0.216926	0.828266	0.899014		26.5721	27.9827	36.4062	32.4961	30.5854	34.773
cds-NP_415438.1	970852	971598	+	kdsB	3-deoxy-manno-octulosonate cytidylyltransferase	173.208	0.106962	0.23325	0.458572	0.646541	0.790109		145.482	174.651	156.951	178.729	177.025	157.588
cds-NP_415219.1	716946	718265	-	potE	putrescine:H(+) symporter/putrescine:ornithine antiporter PotE	11.5179	0.106488	0.447062	0.238196	0.811729	0.891747		10.6289	14.4738	12.9444	14.5377	11.122	14.797
cds-NP_418800.1	4619603	4620826	+	deoB	phosphopentomutase	372.202	0.105647	0.172949	0.610856	0.541295	0.71134		403.896	396.583	382.669	404.491	473.61	395.821
cds-NP_418097.1	3813932	3814387	+	dut	deoxyuridine triphosphatase	131.165	0.104814	0.215694	0.48594	0.62701	0.777309		111.603	146.668	146.434	134.26	164.049	136.133
cds-NP_417766.1	3446579	3446884	-	rpsN	30S ribosomal subunit protein S14	815.55	0.104606	0.37616	0.278089	0.780944	0.874182		550.043	1043.08	889.928	879.961	942.586	846.39
cds-NP_417497.1	3169828	3170487	+	qseB	DNA-binding transcriptional activator QseB	17.3799	0.104566	0.339868	0.307668	0.758335	0.860473		15.9433	18.3335	16.9895	19.6687	15.7561	19.2361
cds-NP_415661.2	1201497	1201838	+	ymfI	e14 prophage%3B protein YmfI	13.8553	0.104151	0.372951	0.279262	0.780044	0.873435		13.9504	11.5791	16.9895	13.6826	17.6098	14.797
cds-NP_418431.1	4201926	4203323	+	zraS	sensory histidine kinase ZraS	40.542	0.103219	0.259764	0.397355	0.691105	0.818988		35.2081	42.4565	48.5415	41.0477	53.7561	40.6918
cds-NP_417008.1	2638663	2639283	-	yfgM	ancillary SecYEG translocon subunit	108.158	0.102034	0.19115	0.53379	0.593487	0.752676		117.582	106.141	117.309	109.461	130.683	126.515
cds-NP_418305.1	4055290	4056339	-	glnL	sensory histidine kinase NtrB	47.8774	0.100792	0.26258	0.383852	0.701088	0.82278		65.766	46.3162	40.4513	66.7026	56.5366	42.1715
cds-NP_416724.1	2321866	2323251	+	atoC	DNA-binding transcriptional activator/ornithine decarboxylase inhibitor AtoC	15.0933	0.100594	0.483098	0.208226	0.835052	0.902656		20.5934	20.2634	12.1354	13.6826	28.7317	14.797
cds-NP_418732.1	4540957	4541559	+	fimB	regulator for fimA	35.3671	0.0996597	0.392008	0.254229	0.799319	0.885298		57.1301	27.9827	29.934	42.7581	37.0732	44.3911
cds-NP_414714.1	192872	193429	+	frr	ribosome-recycling factor	734.413	0.0991854	0.173222	0.572592	0.566921	0.731433		666.296	706.323	749.967	763.659	760.928	748.73
cds-NP_415771.1	1312920	1313663	-	yciC	putative inner membrane protein	48.1477	0.0990285	0.254098	0.389725	0.69674	0.820854		48.4941	57.8953	49.3506	53.02	53.7561	59.1881
cds-NP_418016.1	3722328	3724397	-	glyS	glycine--tRNA ligase subunit beta	1052.76	0.0988682	0.18923	0.522475	0.60134	0.759403		823.736	1153.08	1049.31	1025.34	1166.88	1046.89
cds-NP_418656.1	4457959	4459311	+	pmbA	metalloprotease PmbA	160.956	0.09717	0.17134	0.567117	0.570635	0.734658		165.411	150.528	160.187	167.612	152	189.402
cds-NP_417381.1	3049573	3050667	-	gcvT	aminomethyltransferase	226.389	0.0964799	0.199568	0.483443	0.628781	0.778596		250.442	208.423	186.076	219.776	223.366	247.11
cds-NP_416803.3	2419234	2419788	-	yfcE	phosphodiesterase YfcE	84.4487	0.0964146	0.194099	0.49673	0.61938	0.771907		78.3878	78.1586	91.4199	79.53	83.4147	101.36
cds-NP_418641.1	4442382	4444115	+	tamA	translocation and assembly module subunit TamA	98.8145	0.0963244	0.21405	0.450009	0.652704	0.794775		125.553	81.0534	89.8019	110.316	102.878	105.799
cds-NP_416191.1	1755698	1757110	+	pykF	pyruvate kinase I	472.917	0.0960313	0.19747	0.486309	0.626748	0.777309		391.939	478.601	427.975	419.884	494.927	472.025
cds-NP_415856.1	1405979	1406542	+	smrA	DNA endonuclease SmrA	38.7476	0.0959112	0.278156	0.344811	0.730237	0.842434		41.1868	31.8424	35.5971	41.0477	32.4391	42.9114
cds-NP_417601.1	3278914	3280194	+	kbaZ	tagatose-1%2C6-bisphosphate aldolase 1 subunit KbaZ	15.274	0.0952791	0.366741	0.259799	0.795018	0.882288		14.6147	20.2634	12.9444	15.3929	14.8293	19.976
cds-NP_417632.1	3308040	3308924	-	nlpI	lipoprotein NlpI	1187.44	0.0942694	0.0915993	1.02915	0.303409	0.493026		1098.09	1085.54	1096.23	1162.16	1165.95	1173.4
cds-YP_026280.1	4196903	4197676	+	nudC	NADH pyrophosphatase	43.6013	0.0939254	0.28153	0.333625	0.738662	0.848466		58.4587	33.7723	38.8332	46.1787	46.3415	48.8302
cds-NP_416676.4	2265450	2266022	+	yeiP	elongation factor P family protein	74.2704	0.0936586	0.255969	0.365898	0.714441	0.832012		59.123	96.4921	80.9026	82.0955	88.9757	79.904
cds-NP_416967.1	2591607	2592734	+	dapE	succinyl-diaminopimelate desuccinylase	84.273	0.0933609	0.213504	0.43728	0.661909	0.800899		93.6668	63.6848	77.6665	82.0955	80.6342	89.522
cds-gnl|b0300|CDS375	316450	317136	-	ykgA	putative DNA-binding transcriptional regulator YkgA	10.8697	0.0931071	0.539105	0.172707	0.862882	0.920552		12.6218	21.2283	4.04513	15.3929	16.6829	8.13837
cds-NP_417478.1	3150818	3151243	-	exbD	Ton complex subunit ExbD	71.4556	0.0911046	0.256798	0.354772	0.72276	0.835969		41.8511	64.6497	59.0589	65.8474	52.8293	56.2287
cds-NP_417274.1	2925348	2926196	+	queF	7-cyano-7-deazaguanine reductase	61.6055	0.0901854	0.230538	0.391196	0.695653	0.820655		59.123	68.5094	52.5867	53.02	62.0976	75.4649
cds-NP_416890.1	2509630	2510886	+	yfeO	putative transport protein YfeO	24.6335	0.0892802	0.332513	0.268501	0.788314	0.878525		33.2152	20.2634	17.7986	23.9445	22.2439	30.3339
cds-NP_417708.1	3388194	3389126	-	aaeA	aromatic carboxylic acid efflux pump membrane fusion protein	15.5652	0.0881331	0.365693	0.241003	0.809553	0.889816		11.9575	12.544	20.2256	13.6826	16.6829	17.0166
cds-NP_417863.1	3534516	3535868	-	envZ	sensory histidine kinase EnvZ	155.387	0.0878688	0.187114	0.469602	0.63864	0.786674		182.019	119.65	133.489	153.074	162.195	150.19
cds-NP_416849.1	2465301	2466233	+	yfdC	inner membrane protein YfdC	12.0113	0.0874342	0.406681	0.214994	0.829772	0.899788		9.30024	12.544	11.3264	13.6826	8.34147	12.5775
cds-NP_415320.1	833070	835220	+	dinG	ATP-dependent DNA helicase DinG	58.8138	0.0869949	0.22313	0.389884	0.696623	0.820854		57.7944	47.2812	59.8679	55.5855	68.5854	52.5295
cds-NP_415628.1	1167599	1168138	+	ycfJ	PF05433 family protein YcfJ	12.4385	0.0865461	0.486808	0.177783	0.858893	0.918836		9.96455	3.85969	6.47221	5.98613	6.48781	9.61807
cds-NP_416495.1	2063388	2064467	-	cobT	nicotinate-nucleotide--dimethylbenzimidazole phosphoribosyltransferase	44.8334	0.086522	0.266427	0.32475	0.74537	0.852395		55.1372	38.5969	34.7881	50.4545	38	48.8302
cds-NP_417757.1	3442115	3442471	-	rpsM	30S ribosomal subunit protein S13	1496.69	0.0862625	0.305921	0.281976	0.777962	0.872254		1211.02	1932.74	1563.85	1529.88	1799.9	1666.89
cds-NP_414950.1	435137	435556	+	nusB	transcription antitermination protein NusB	223.579	0.085967	0.154985	0.55468	0.579114	0.740637		193.977	206.493	218.437	233.459	202.049	220.476
cds-NP_414732.1	214291	214836	+	yaeQ	uncharacterized protein YaeQ	34.1988	0.0843549	0.297956	0.283112	0.777091	0.871508		43.844	37.6319	29.1249	40.1926	39.8537	37.7324
cds-NP_417855.4	3522871	3525423	+	mrcA	peptidoglycan glycosyltransferase/peptidoglycan DD-transpeptidase MrcA	109.236	0.0832241	0.276924	0.30053	0.763773	0.86279		75.7306	120.615	127.017	105.185	122.342	113.937
cds-NP_418091.1	3809825	3810304	+	coaD	pantetheine-phosphate adenylyltransferase	47.2014	0.0826678	0.225722	0.366236	0.714189	0.831946		47.1655	48.2461	50.9686	58.1509	46.3415	50.3099
cds-NP_414548.1	6529	7959	-	yaaJ	putative transporter YaaJ	36.4496	0.082106	0.255319	0.321583	0.747769	0.854039		43.1797	34.7372	38.0242	42.7581	34.2927	45.8708
cds-NP_414630.1	97087	98403	+	murD	UDP-N-acetylmuramoyl-L-alanine--D-glutamate ligase	137.143	0.0820413	0.182828	0.448734	0.653624	0.795439		120.903	148.598	118.927	153.074	128.829	127.994
cds-NP_415084.1	574737	575753	-	insH-2	DLP12 prophage%3B IS5 transposase and trans-activator	94.3445	0.0814799	0.204313	0.398799	0.690041	0.818772		95.6597	117.72	107.6	108.605	101.951	127.254
cds-NP_416999.1	2629290	2629481	+	yfgG	protein YfgG	161.211	0.0807489	0.161728	0.499287	0.617577	0.770713		221.213	192.019	165.85	212.08	191.854	209.378
cds-NP_417741.1	3430843	3431415	-	tsaC	threonylcarbamoyl-AMP synthase	42.4556	0.0798296	0.262127	0.304546	0.760712	0.861138		41.8511	53.0707	37.2152	49.5993	53.7561	36.2527
cds-NP_414848.1	329463	331496	+	betT	choline:H(+) symporter	175.408	0.0795639	0.263535	0.301911	0.76272	0.862549		159.433	128.335	125.399	158.205	119.561	159.068
cds-NP_415389.2	905740	906753	-	ybjS	putative NAD(P)H-binding oxidoreductase with NAD(P)-binding Rossmann-fold domain	57.5317	0.0792028	0.214008	0.370093	0.711314	0.830192		50.487	58.8602	49.3506	57.2958	56.5366	53.2693
cds-NP_415410.1	933224	937213	+	ftsK	cell division DNA translocase FtsK	399.148	0.0787929	0.110348	0.714039	0.475203	0.655406		409.211	375.354	366.489	403.636	410.586	403.219
cds-NP_416907.1	2530247	2531233	-	zipA	cell division protein ZipA	444.17	0.0786153	0.1254	0.626914	0.530716	0.702954		482.284	458.338	447.391	476.325	500.488	489.782
cds-NP_417956.1	3645385	3646227	+	rlmJ	23S rRNA m(6)A2030 methyltransferase	48.0203	0.0783313	0.230195	0.340283	0.733644	0.844724		48.4941	43.4215	41.2603	53.8751	44.4878	42.9114
cds-NP_417891.1	3573775	3574878	-	asd	aspartate-semialdehyde dehydrogenase	289.808	0.0779216	0.20294	0.383964	0.701005	0.82278		293.622	222.897	240.281	286.479	246.537	267.086
cds-NP_416484.2	2043651	2044448	+	mtfA	Mlc titration factor	110.515	0.0761946	0.303083	0.251399	0.801506	0.88589		87.0237	171.756	146.434	135.115	153.854	136.873
cds-NP_415395.2	913958	914857	-	lysO	L-lysine exporter	19.4744	0.0761573	0.411406	0.185115	0.853139	0.915161		17.2719	26.0529	20.2256	23.9445	25.0244	17.7564
cds-NP_415647.1	1188316	1189776	-	phoQ	sensory histidine kinase PhoQ	116.82	0.0756167	0.188028	0.402156	0.687569	0.817248		137.511	110.001	107.6	139.391	119.561	116.897
cds-NP_416194.1	1758874	1759290	-	sufE	sulfur acceptor for SufS cysteine desulfurase	13.8668	0.074566	0.444975	0.167573	0.866919	0.922772		11.2932	12.544	10.5173	9.40677	8.34147	17.7564
cds-YP_002791255.1	3056890	3056949	-	ibsC	toxic peptide IbsC	571.051	0.0743309	0.191738	0.387669	0.698261	0.821385		522.142	562.549	694.953	650.778	633.952	588.922
cds-NP_417949.1	3636208	3637410	-	yhiN	putative oxidoreductase YhiN	68.1845	0.0740102	0.296326	0.249759	0.802774	0.88589		49.8227	60.7901	55.8228	58.1509	56.5366	59.928
cds-NP_417383.1	3052340	3053518	-	ubiH	2-octaprenyl-6-methoxyphenol hydroxylase	92.7173	0.0739914	0.179316	0.412631	0.679877	0.812484		85.6951	74.299	72.0033	75.2542	88.0489	82.1235
cds-NP_415361.1	881976	882734	-	deoR	DNA-binding transcriptional repressor DeoR	67.4804	0.0733784	0.220029	0.333495	0.738761	0.848466		71.0804	65.6147	66.3401	64.1371	75.0732	74.725
cds-NP_415175.1	672201	674783	-	leuS	leucine--tRNA ligase	482.442	0.073153	0.161519	0.452907	0.650616	0.793104		410.539	457.373	450.627	469.483	467.122	449.83
cds-NP_416373.1	1943414	1944199	+	znuB	Zn(2(+)) ABC transporter membrane subunit	42.9069	0.0724704	0.254047	0.285264	0.775442	0.870067		39.1939	45.3513	34.7881	35.9168	45.4147	43.6512
cds-NP_415959.1	1513831	1514772	+	ydcU	putative ABC transporter membrane subunit YdcU	11.527	0.0721102	0.448875	0.160647	0.872372	0.925791		9.96455	8.68429	11.3264	11.9723	9.2683	10.3579
cds-NP_417530.2	3204221	3204589	-	folB	dihydroneopterin aldolase	28.9868	0.0712778	0.266744	0.267215	0.789304	0.878936		29.8936	30.8775	32.361	34.2064	25.9512	36.9926
cds-NP_418236.1	3973608	3974489	+	rffH	dTDP-glucose pyrophosphorylase 2	56.3211	0.0698056	0.238278	0.292958	0.769554	0.866488		45.8369	66.5796	59.0589	56.4406	57.4635	64.3671
cds-NP_417260.1	2908029	2909666	-	pyrG	CTP synthetase	457.578	0.0691434	0.260645	0.265278	0.790795	0.880135		370.681	437.109	441.728	424.16	473.61	412.837
cds-NP_417801.1	3474178	3474552	-	rpsL	30S ribosomal subunit protein S12	1184.28	0.0690051	0.318724	0.216504	0.828595	0.899109		999.776	1450.28	1389.1	1247.68	1504.25	1274.76
cds-NP_418265.1	4004862	4005731	+	pldA	outer membrane phospholipase A	71.0901	0.0688944	0.222354	0.309841	0.756682	0.859976		75.7306	82.0183	67.9582	75.2542	68.5854	91.7416
cds-NP_416752.1	2362431	2363633	-	yfaY	IPR008135 CinA family protein YfaY	56.9225	0.0687801	0.214681	0.320383	0.748678	0.854111		59.123	48.2461	54.2047	60.7164	57.4635	52.5295
cds-NP_414633.1	100765	102240	+	murC	UDP-N-acetylmuramate--L-alanine ligase	174.681	0.0687433	0.174917	0.393005	0.694316	0.820502		155.447	170.791	172.322	193.266	159.415	169.426
cds-NP_416672.1	2259719	2261410	-	fruA	fructose-specific PTS multiphosphoryl transfer protein FruA	80.432	0.0679605	0.281774	0.241188	0.80941	0.889816		57.7944	44.3864	53.3957	64.1371	61.1708	39.2121
cds-NP_415642.1	1182826	1183620	-	potC	spermidine preferential ABC transporter membrane subunit PotC	85.3473	0.0669119	0.358163	0.18682	0.851802	0.914684		48.4941	94.5623	92.2289	75.2542	84.3415	85.8228
cds-NP_417711.1	3390583	3392028	-	tldD	metalloprotease TldD	225.794	0.0659307	0.166383	0.39626	0.691913	0.819402		253.764	179.475	193.357	224.907	217.805	216.037
cds-NP_418221.1	3956927	3957820	-	ilvY	DNA-binding transcriptional dual regulator IlvY	38.8857	0.0651416	0.284341	0.229097	0.818793	0.895799		37.201	31.8424	41.2603	49.5993	30.5854	35.5129
cds-NP_415286.1	796554	797612	+	modC	molybdate ABC transporter ATP binding subunit	36.8756	0.0647282	0.245223	0.263956	0.791813	0.881038		39.1939	40.5267	33.9791	35.9168	38.9269	43.6512
cds-NP_418213.1	3948086	3948424	+	maoP	macrodomain Ori protein	818.975	0.0646152	0.289116	0.223492	0.823152	0.89653		868.909	887.728	969.213	991.987	917.562	941.091
cds-NP_414634.1	102233	103153	+	ddlB	D-alanine--D-alanine ligase B	173.442	0.0645639	0.152415	0.423606	0.671853	0.806756		159.433	168.861	153.715	183.004	164.049	156.849
cds-NP_418086.1	3804181	3805116	-	waaS	lipopolysaccharide core biosynthesis protein	44.7508	0.0644676	0.250436	0.257421	0.796853	0.883635		48.4941	45.3513	56.6318	52.1648	47.2683	57.7084
cds-NP_418775.1	4591657	4593312	+	tsr	methyl-accepting chemotaxis protein Tsr	25.7927	0.0642666	0.325178	0.197635	0.843331	0.908597		23.2506	24.123	34.7881	26.51	36.1464	23.6753
cds-NP_416767.1	2377589	2379259	-	menD	2-succinyl-5-enolpyruvyl-6-hydroxy-3-cyclohexene-1-carboxylate synthase	29.8961	0.0634671	0.344848	0.184044	0.853979	0.915608		25.9078	28.9476	21.8437	16.2481	33.3659	30.3339
cds-NP_414708.1	185123	185947	-	dapD	tetrahydrodipicolinate succinylase	298.52	0.0620773	0.141602	0.438392	0.661102	0.80041		316.208	247.02	296.103	314.699	288.244	296.681
cds-NP_417671.1	3346578	3347069	+	ptsN	phosphotransferase system enzyme IIA(Ntr)	74.8781	0.0615856	0.21462	0.286952	0.774149	0.869679		89.0166	71.4042	84.1387	97.4884	79.7074	79.1641
cds-NP_416271.4	1839467	1840774	+	ynjE	molybdopterin synthase sulfurtransferase	21.1478	0.0614172	0.349781	0.175588	0.860618	0.919523		17.9362	14.4738	13.7534	12.8274	21.3171	14.797
cds-NP_417010.1	2640686	2641804	-	ispG	(E)-4-hydroxy-3-methylbut-2-enyl-diphosphate synthase (flavodoxin)	255.234	0.0608502	0.134548	0.452257	0.651084	0.793257		272.364	278.862	261.315	317.265	266.927	263.387
cds-NP_418079.1	3796948	3798207	+	waaL	O-antigen ligase	157.464	0.060739	0.188928	0.321492	0.747837	0.854039		126.218	202.634	163.423	181.294	170.537	159.068
cds-NP_418792.1	4609414	4611003	+	prfC	peptide chain release factor RF3	175.633	0.0603878	0.304841	0.198096	0.84297	0.908439		121.567	202.634	165.041	176.163	172.39	160.548
cds-NP_414711.1	189874	190599	+	rpsB	30S ribosomal subunit protein S2	2099.93	0.0602149	0.243412	0.247378	0.804616	0.887146		1570.41	2464.41	2325.95	1942.07	2520.05	2168.51
cds-NP_416818.1	2431674	2432942	-	folC	bifunctional folylpolyglutamate synthetase/dihydrofolate synthetase	157.288	0.0598131	0.152606	0.391944	0.6951	0.820655		150.797	153.423	149.67	153.929	152	166.467
cds-NP_418173.1	3898022	3898609	+	cbrC	UPF0167 family colicin E2 tolerance protein CbrC	28.5288	0.0596197	0.264084	0.22576	0.821388	0.896448		31.8866	29.9126	33.9791	35.9168	31.5122	32.5535
cds-NP_416344.1	1912768	1914816	-	prc	tail-specific protease	420.372	0.0595568	0.135763	0.438683	0.660891	0.80041		379.981	480.531	462.763	448.96	468.049	459.448
cds-NP_418772.4	4587909	4588865	-	yjiA	P-loop guanosine triphosphatase	197.621	0.0595541	0.242373	0.245712	0.805905	0.887315		267.05	150.528	203.065	196.687	248.39	204.199
cds-NP_417209.1	2852136	2853257	+	hypD	Fe-(CN)2CO cofactor assembly scaffold protein HypD	16.5022	0.0591391	0.362014	0.163361	0.870234	0.925141		13.2861	18.3335	12.9444	17.9584	13.9025	14.0572
cds-NP_416846.2	2461306	2462646	+	fadL	long-chain fatty acid outer membrane channel/bacteriophage T2 receptor	199.893	0.0588786	0.22518	0.261474	0.793727	0.882085		119.575	193.949	186.076	149.653	180.732	187.922
cds-NP_417957.1	3646299	3647651	+	gor	glutathione reductase (NADPH)	113.629	0.0578183	0.18607	0.310735	0.756002	0.859664		103.631	119.65	100.319	113.736	111.22	110.978
cds-NP_418101.1	3816676	3817539	+	yicC	UPF0701 family protein YicC	118.834	0.0574797	0.194692	0.295234	0.767815	0.864759		125.553	132.194	117.309	139.391	118.634	131.694
cds-NP_414670.1	143702	144472	+	yadH	putative ABC transporter membrane subunit YadH	124.992	0.0573831	0.190696	0.300915	0.763479	0.86279		118.91	136.054	114.073	117.157	139.025	127.254
cds-NP_415401.1	922366	922590	-	cspD	DNA replication inhibitor	174.439	0.0572699	0.203691	0.28116	0.778588	0.872265		148.14	163.072	184.458	176.163	161.268	177.564
cds-YP_025300.1	1304754	1305767	+	oppD	murein tripeptide ABC transporter/oligopeptide ABC transporter ATP binding subunit OppD	233.49	0.0572261	0.181757	0.314849	0.752876	0.857028		207.263	279.827	245.944	246.286	262.293	252.289
cds-NP_414547.1	5683	6459	-	yaaA	peroxide stress resistance protein YaaA	60.8141	0.0570792	0.21882	0.26085	0.794209	0.882085		70.4161	65.6147	60.6769	81.2403	59.3171	64.3671
cds-NP_418017.1	3724407	3725318	-	glyQ	glycine--tRNA ligase subunit alpha	235.915	0.0568082	0.184497	0.307909	0.758151	0.860473		204.605	272.108	254.843	230.038	290.098	239.712
cds-NP_415287.1	797613	798431	-	ybhA	pyridoxal phosphate/fructose-1%2C6-bisphosphate phosphatase	66.8529	0.0562814	0.22451	0.250686	0.802057	0.88589		68.4232	90.7026	59.0589	72.6887	75.0732	77.6844
cds-NP_415442.1	974319	975641	+	mukF	chromosome partitioning protein MukF	131.183	0.0559714	0.176584	0.316968	0.751268	0.855885		138.839	130.264	140.77	155.639	147.366	124.295
cds-NP_417754.1	3440040	3441029	-	rpoA	RNA polymerase subunit alpha	4276.02	0.0554862	0.317877	0.174552	0.861431	0.92016		3041.18	4792.77	4316.96	3854.21	4638.78	4133.55
cds-NP_415192.1	691874	692341	-	ybeY	endoribonuclease YbeY	91.1835	0.0547361	0.316089	0.173166	0.862521	0.920495		127.546	95.5272	98.7011	128.274	103.805	102.839
cds-NP_418094.1	3811438	3811674	-	rpmB	50S ribosomal subunit protein L28	1119.79	0.0529281	0.289124	0.183063	0.854748	0.916017		785.206	1547.73	1367.25	1191.24	1390.25	1255.53
cds-NP_418589.1	4395585	4396046	+	tsaE	N(6)-L-threonylcarbamoyladenine synthase%2C TsaE subunit	13.0684	0.052374	0.373263	0.140314	0.888412	0.937192		14.6147	12.544	13.7534	14.5377	15.7561	12.5775
cds-NP_415418.1	945871	947019	+	ycaD	putative transporter YcaD	32.1813	0.0519953	0.300463	0.173051	0.862612	0.920495		31.8866	29.9126	26.6979	33.3513	24.0976	34.0332
cds-NP_418087.1	3805153	3805950	-	waaP	lipopolysaccharide core heptose (I) kinase	34.5694	0.0512542	0.271152	0.189024	0.850074	0.913811		33.8795	43.4215	38.8332	34.2064	40.7805	44.3911
cds-NP_417583.4	3259721	3260110	-	tdcF	putative enamine/imine deaminase	11.7525	0.0502377	0.449279	0.111818	0.910967	0.953171		13.2861	8.68429	6.47221	9.40677	10.1951	10.3579
cds-NP_418279.1	4020226	4021866	+	ubiB	ubiquinone biosynthesis protein UbiB	205.52	0.049828	0.14575	0.341872	0.732447	0.844167		223.87	206.493	215.201	230.038	207.61	230.834
cds-NP_416546.1	2113434	2114327	-	galF	UTP:glucose-1-phosphate uridylyltransferase%2C low activity	365.395	0.0497707	0.199288	0.249742	0.802787	0.88589		365.367	391.758	372.152	403.636	368.878	395.821
cds-NP_417765.1	3446153	3446545	-	rpsH	30S ribosomal subunit protein S8	1014.37	0.0496945	0.410297	0.121118	0.903597	0.947795		771.256	1453.17	1253.99	1083.49	1319.81	1196.34
cds-YP_026186.1	3027121	3028488	+	ghxQ	guanine/hypoxanthine transporter GhxQ	19.7925	0.0494351	0.357923	0.138117	0.890148	0.938324		26.5721	16.4037	25.0798	30.7858	21.3171	19.2361
cds-NP_415194.1	693531	694955	-	miaB	isopentenyl-adenosine A37 tRNA methylthiolase	295.04	0.0492065	0.337862	0.145641	0.884205	0.934611		230.513	327.108	305.812	278.782	315.122	298.9
cds-YP_026215.2	3518543	3519064	-	aroK	shikimate kinase 1	183	0.0487488	0.227434	0.214342	0.83028	0.899788		173.383	243.16	201.447	214.645	216.878	206.419
cds-NP_417305.1	2965162	2966037	-	lgt	phosphatidylglycerol--prolipoprotein diacylglyceryl transferase	88.3681	0.0484314	0.182471	0.265419	0.790687	0.880135		78.3878	94.5623	101.937	92.3574	100.098	91.0018
cds-NP_417868.1	3540407	3542728	+	feoB	Fe(2(+)) transporter FeoB	74.7616	0.0480917	0.218501	0.220099	0.825794	0.89784		59.123	63.6848	63.104	68.4129	68.5854	55.4889
[truncated: 1,137 more rows]
