# Supplementary material for: Protein aggregation is a consequence of the dormancy-inducing membrane toxin TisB in Escherichia coli
Source: mSystems. 2024 Oct 8;9(11):e01060-24. doi: 10.1128/msystems.01060-24 (PMC11575346; doi:10.1128/msystems.01060-24)
Supplement: Supplemental Tables — Tables S1 to S3. [file msystems.01060-24-s0004.xlsx]

## Sheet: Table S1
Table S1. Strains used in this study.
Strain	Relevant features	Source/Reference
MG1655	K-12 F– λ–	Lab strain
DL-5	Deletion of bhsA with cat (ΔbhsA::cat) in MG1655, CmR	This study
DL-6	Deletion of yhcN with cat (ΔyhcN::cat) in MG1655, CmR	This study
DL-7	Deletion of cpxP with cat (ΔcpxP::cat) in MG1655, CmR	This study
DL-8	Deletion of cpxR with cat (ΔcpxR::cat) in MG1655, CmR	This study
FL-57	Deletion of ibpB with cat (ΔibpB::cat) in MG1655, CmR	This study
FL-58	Deletion of ydjM with cat (ΔydjM::cat) in MG1655, CmR	This study
FL-59	Deletion of yqaE with cat (ΔyqaE::cat) in MG1655, CmR	This study
FL-70	Deletion of spy with cat (Δspy::cat) in MG1655, CmR	This study
FL-72	Deletion of yebE with cat (ΔyebE::cat) in MG1655, CmR	This study
FL-117	ibpA-msfGFP::frt-kan-frt, KmR	Govers et al., 2018
FL-125	Deletion of tisB with cat (ΔtisB::cat) in FL-117 (ibpA-msfGFP::frt-kan-frt), KmR, CmR	This study
FL-135	Deletion of tisB with kan (ΔtisB::kan) in MG1655, KmR	This study
SeS-7	MG1655 ibpB-syfp2-cat, CmR	This study
FL-188	MG1655 ΔtisB::kan ibpB-syfp2-cat, KmR, CmR	This study
Govers et al., 2018	Govers SK, Mortier J, Adam A, Aertsen A. Protein aggregates encode epigenetic memory of stressful encounters in individual Escherichia coli cells. PLoS Biol. 2018 Aug 28;16(8):e2003853. doi: 10.1371/journal.pbio.2003853. PMID: 30153247; PMCID: PMC6112618.

## Sheet: Table S2
Table S2. Plasmids used in this study.
Plasmid	Relevant features	Source/Reference
pSIM5-tet	λ Red expression vector, pSC101 ori, repAts, TetR	Datta et al., 2006
pBAD	Modified pBAD-TOPO, AmpR	Unoson et al., 2008
p+42-tisB	pBAD with tisB from +42 to +354, AmpR	Unoson et al., 2008
p+42-3xFLAG-tisB	pBAD with tisB from +42 to +354, 3xFLAG-tag inserted 3 nt downstream of tisB AUG, AmpR	Unoson et al., 2008
p0SD-tisB	pBAD with 20-bp artificial 5’ UTR and tisB coding region, AmpR	This study
p0SD-3xFLAG-tisB	pBAD with 20-bp artificial 5’ UTR and tisB coding region, 3xFLAG-tag inserted 3 nt downstream of tisB AUG, AmpR	This study
p0SD-tisB-K12L	pBAD with 20-bp artificial 5’ UTR and tisB coding region, mutation in codon 12 (K12 to L), AmpR	This study
pSL0002	Golden Gate acceptor vector for PBAD expression, AmpR	Köbel et al., 2022
pBAD-cpxP	pSL0002 with cpxP gene, AmpR	This study
pBAD-ibpAB	pSL0002 with ibpAB gene, AmpR	This study
pBAD-spy	pSL0002 with spy gene, AmpR	This study
pBAD-syfp2	pBAD with syfp2 gene, AmpR	Edelmann et al., 2021
p0SD-syfp2	pBAD with 20-bp artificial 5’ UTR and tisB coding region, AmpR	This study
Datta et al., 2006	Datta S, Costantino N, Court DL. A set of recombineering plasmids for gram-negative bacteria. Gene. 2006 Sep 1;379:109-15. doi: 10.1016/j.gene.2006.04.018. Epub 2006 May 4. PMID: 16750601.
Unoson et al., 2008	Unoson C, Wagner EG. A small SOS-induced toxin is targeted against the inner membrane in Escherichia coli. Mol Microbiol. 2008 Oct;70(1):258-70. doi: 10.1111/j.1365-2958.2008.06416.x. Epub 2008 Aug 29. PMID: 18761622.
Köbel et al., 2022	Köbel TS, Melo Palhares R, Fromm C, Szymanski W, Angelidou G, Glatter T, Georg J, Berghoff BA, Schindler D. An Easy-to-Use Plasmid Toolset for Efficient Generation and Benchmarking of Synthetic Small RNAs in Bacteria. ACS Synth Biol. 2022 Sep 16;11(9):2989-3003. doi: 10.1021/acssynbio.2c00164 . Epub 2022 Aug 31. PMID: 36044590 ; PMCID: PMC9486967.
Edelmann et al., 2021	Edelmann D, Leinberger FH, Schmid NE, Oberpaul M, Schäberle TF, Berghoff BA. Elevated Expression of Toxin TisB Protects Persister Cells against Ciprofloxacin but Enhances Susceptibility to Mitomycin C. Microorganisms. 2021 Apr 27;9(5):943. doi: 10.3390/microorganisms9050943. PMID: 33925723; PMCID: PMC8145889.

## Sheet: Table S3
Table S3. Oligodeoxyribonucleotides used in this study.
(Underlined: binding sequence for PCR; bold: overhangs for recombination (λ red); light blue: artificial 5’ UTR; red: mutated sequence; dark blue: HindIII site; green: EcoRI site; orange: BbsI site; purple: Golden Gate 5' overhang)
Name	Sequence (5' to 3')	Purpose
bhsA-KO-1	AATTGCTTGCGACGTCATTCATCTGCATAAGGCCACTATTGCTCATATGAATATCCTCCTTAG	Deletion of bhsA (cat gene with terminator)
bhsA-KO-2	GAAAAAATCAGCAGTAGCAGGCATTAATGAGGGTTAATGCGCCTTTGAGTGAGCTGATAC	Deletion of bhsA (cat gene with terminator)
bhsA-scr-1	CGTTAAGTAATTGCTTGCGACG	Screening of bhsA deletion
bhsA-scr-2	GCAGTAGCAGGCATTAATGAGG	Screening of bhsA deletion
cpxP-KO-1	CTATCGTTGAATCGCGACAGAAAGATTTTGGGAGCAAATGGCTCATATGAATATCCTCCTTAG	Deletion of cpxP (cat gene without terminator)
cpxP-KO-2	AAGACAGGGATGGTGTCTATGGCAAGGAAAACAGGGTTTACTAGAGCTAACTAACTTGTAGGCTG	Deletion of cpxP (cat gene without terminator)
cpxP-scr-1	GCAGCCTGAATCGTAAACTCTC	Screening of cpxP deletion
cpxP-scr-2	GACAGGGATGGTGTCTATGGC	Screening of cpxP deletion
cpxR-KO-1	CGTCTGATGACGTAATTTCTGCCTCGGAGGTATTTAAACAGCTCATATGAATATCCTCCTTAG	Deletion of cpxR (cat gene without terminator)
cpxR-KO-2	GACCCAGATGCTGTGCCAGCAAATAGAGCAGGGTAAACTCCTAGAGCTAACTAACTTGTAGGCTG	Deletion of cpxR (cat gene without terminator)
cpxR-scr-1	GTCATGGATTAGCGACGTCTG	Screening of cpxR deletion
cpxR-scr-2	CATCAGATAGCCGCGACCAC	Screening of cpxR deletion
ibpB-KO-1	TTTGCAGGTACTTACTCGCTTCTTAGAAGGAGAAATGACTGCTCATATGAATATCCTCCTTAG	Deletion of ibpB (cat gene with terminator)
ibpB-KO-2	AAAAGCCCCACCAGAATGGCGGGGCAAAGAGAATAGCTAGGCCTTTGAGTGAGCTGATAC	Deletion of ibpB (cat gene with terminator)
ibpB-scr-1	GCTTCTTAGAAGGAGAAATG	Screening of ibpB deletion
ibpB-scr-2	CGGGGCAAAGAGAATAG	Screening of ibpB deletion
spy-KO-1	AGAAAGCCGTAATAAATAACTGAAAGGAAGGATATAGAATGCTCATATGAATATCCTCCTTAG	Deletion of spy (cat gene with terminator)
spy-KO-2	GTGGACAAGACCGGCGGTCTTAAGTTTTTTGGCTGAAAGAGCCTTTGAGTGAGCTGATAC	Deletion of spy (cat gene with terminator)
spy-scr-1	CACGCTACTTAAGAAAGCCG	Screening of spy deletion
spy-scr-2	CCGATCCTGTCCACCG	Screening of spy deletion
ydjM-KO-1	ATCCTATACTGTACGTATCGACAGTTTAGTGAGTTTTATCGCTCATATGAATATCCTCCTTAG	Deletion of ydjM (cat gene with terminator)
ydjM-KO-2	AAATGGAATTGCTTATTCCAGAAAGGTGATTTTTGCCTTTGCCTTTGAGTGAGCTGATAC	Deletion of ydjM (cat gene with terminator)
ydjM-scr-1	GTATCGACAGTTTAGTGAG	Screening of ydjM deletion
ydjM-scr-2	AGAAAGGTGATTTTTGCC	Screening of ydjM deletion
yebE-KO-1	CTATGCTACAGGCACTAAAAATGGTTATTGAGGAGCAAATGCTCATATGAATATCCTCCTTAG	Deletion of yebE (cat gene with terminator)
yebE-KO-2	AGCCCGAAATAGTCAACTTCAGGCTATCCAGAGAGCGGAAGCCTTTGAGTGAGCTGATAC	Deletion of yebE (cat gene with terminator)
yebE-scr-1	GCTATGCTACAGGCAC	Screening of yebE deletion
yebE-scr-2	CAGGCTATCCAGAGAG	Screening of yebE deletion
yqaE-KO-1	TCTTTTTAAACAATGAGTAATTTTCTTATAGGGAGTACATGCTCATATGAATATCCTCCTTAG	Deletion of yqaE (cat gene with terminator)
yqaE-KO-2	AGGAACGCGGCGCGTTAACGCCGCGGGGATGAGCACAGGTGCCTTTGAGTGAGCTGATAC	Deletion of yqaE (cat gene with terminator)
yqaE-scr-1	AGTAATTTTCTTATAGGGAGTAC	Screening of yqaE deletion
yqaE-scr-2	CGGAAACACTCAGAAAG	Screening of yqaE deletion
yhcN-KO-1	AACAAAGGCCCAGCTAAAAGATTATGTCGAGGTAAAAATCGCTCATATGAATATCCTCCTTAG	Deletion of yhcN (cat gene with terminator)
yhcN-KO-2	CCGAACCGGGGGCAATATCGTCGGACAAGACGATGAGGGTGCCTTTGAGTGAGCTGATAC	Deletion of yhcN (cat gene with terminator)
yhcN-scr-1	GTGATATGGGTCACGAAACAAAG	Screening of yhcN deletion
yhcN-scr-2	GAGCTGGAAGGGCATTTGCG	Screening of yhcN deletion
tisB-KO-1	TACGTCAGCTGGCAGTGCTCCTGAACCACAGGAGACGCGTGCTCATATGAATATCCTCCTTAG	Deletion of tisB (cat gene with terminator)
tisB-KO-2	AGCGGTTTCCCGCTCCCCTTTGGTGCGACTTGAATCTGAAGCCTTTGAGTGAGCTGATAC	Deletion of tisB (cat gene with terminator)
tisB-KO-Km-1	TACGTCAGCTGGCAGTGCTCCTGAACCACAGGAGACGCGTTGTAGGCTGGAGCTGCTTC	Deletion of tisB (kan gene with terminator)
tisB-KO-Km-2	AGCGGTTTCCCGCTCCCCTTTGGTGCGACTTGAATCTGAAGCCTTTGAGTGAGCTGATAC	Deletion of tisB (kan gene with terminator)
BB19	CTCCTTGAGATACCGCGTG	Screening of tisB deletion
cat-out-scr	GAGCAACTGACTGAAATGCCTC	Screening of tisB deletion
kan-out-scr	GGAGAACCTGCGTGCAATCC	Screening of tisB deletion
AQ-topo-f	tgttttggcggatgagag	Amplification of pBAD (AQUA cloning)
AQ-topo-rev	gagaaacagtagagagttgc	Amplification of pBAD (AQUA cloning)
AQ-0ATG-2-f	gcaactctctactgtttctccctcctcacacacaacaactATGAACCTGGTGGATATCGC	Amplification of tisB (AQUA cloning)
AQ-0ATG-3x-f	gcaactctctactgtttctccctcctcacacacaacaactATGAACGACTACAAAGACCATG	Amplification of 3xFLAG-tisB (AQUA cloning)
NES-rev	GAAAATCTTCTCTCATCCGC	Amplification of (3xFLAG-) tisB (AQUA cloning)
K12L-for	TTATCCTCCTGCTCATTGTTGCAG	Mutation in codon 12 of tisB (K12 to L)
K12L-rev	CAATGAGCAGGAGGATAAGAATGGC	Mutation in codon 12 of tisB (K12 to L)
bhsA-CDRprobe	GCTGGCAAATGACATGGAGCTTAAAATCGCCGCAGCGATGAGGGTTTTTACGTTTTTCAT	bhsA detection probe
yhcN-CDRprobe	TGCACCGAAAGAGAGAACAGAAAGTACGCTTAATGCAGCAACAGTGGTTTTGATTTTCAT	yhcN detection probe
tisB-probe	TTACTTCAGGTATTTCAGAACAGCATCAAGCAGTTGCAGTGCTGCAACAATGAGTTTGAGGATAAGAATGGCGATATCCACCAGGTTCAT	tisB detection probe
5S probe-2	CCTGGCAGTTCCCTACTCTCGCATGAGGAG	5S detection probe
hcaT-1	ATCCGTCCGACGATTCAG	Primer for hcaT determination
hcaT-2	CCGTAATAGGCCGCATGT	Primer for hcaT determination
soxS-1	CGAATGTTCCGCACGGTGAC	Primer for soxS determination
soxS-2	CAACTCAACGGCGGCCAGTA	Primer for soxS determination
tisB-new-1	CGCCATTCTTATCCTCAAACTCA	Primer for tisB determination
tisB-new-2	ACTTCAGGTATTTCAGAACAGCA	Primer for tisB determination
cpxP-1	GAAGAACTTACGCAGCGCAG	Primer for cpxP determination
cpxP-2	TGCATTGTCTCCAGTTCGCT	Primer for cpxP determination
yqaE-1	ACCCAGAACGCGTGAATCAA	Primer for yqaE determination
yqaE-2	CATCACCATCATTCTGCCGC	Primer for yqaE determination
ibpB-1	TTCCCGCCGTACAACATTGA	Primer for ibpB determination
ibpB-2	GCGCGTACCTTCCAGTTGAA	Primer for ibpB determination
ydjM-1	CCGCAATCCTGACGTGTTTG	Primer for ydjM determination
ydjM-2	AAACCACGATGCCCAAAAGC	Primer for ydjM determination
yebE-1	AATGCCGTCACGAACATCCT	Primer for yebE determination
yebE-2	GGGGTCCGCAATGAAGAAGA	Primer for yebE determination
spy-1	GCCGATGATGCACCACAAAG	Primer for spy determination
spy-2	TCACGCTGGCCTTTCATGAT	Primer for spy determination
ibpB-yfp-1	GCGTATCGCTATCAGCGAACGTCCCGCGTTAAATAGCTAACCGAATTCAGAGAAAGAGGAG	Transcriptional fusion of ibpB to syfp2 (cat gene with terminator)
ibpB-yfp-2	AAAAGCCCCACCAGAATGGCGGGGCAAAGAGAATAGCTAGGAGTGAGCTGATACCGCTC	Transcriptional fusion of ibpB to syfp2 (cat gene with terminator)
topo-fw-Hind	TATAAAGCTTTGTTTTGGCGGATGAGAGA	Amplification of plasmid pBAD
topo-rev-Eco	TATAGAATTCTGGAGAAACAGTAGAGAGTTG	Amplification of plasmid pBAD
aUTR-syfp2-for-Eco	TATAGAATTCCCTCCTCACACACAACAACTATGGTTAGCAAGGGCG	Amplification of syfp2 for expression from plasmid pBAD
syfp2-rev-Hind	TATAAAGCTTATTATTTATACAGCTCATCC	Amplification of syfp2 for expression from plasmid pBAD
ibpAB-0002-for	cGAAGACccCCATGTAGCCGATGAGGACGCG	Inducible ibpAB overexpression from plasmid pSL0002
ibpAB-0002-rev	cGAAGACccATCCGCGCACATTATCACGGGAAAG	Inducible ibpAB overexpression from plasmid pSL0002
spy-0002-for	cGAAGACccCCATTCGTCAACACGGCACGCTAC	Inducible spy overexpression from plasmid pSL0002
spy-0002-rev	cGAAGACccATCCCAGGTAACCGTGGATGGTTATCGG	Inducible spy overexpression from plasmid pSL0002
cpxP-0002-for	cGAAGACccCCATGTTGAATCGCGACAGAAAGA	Inducible cpxP overexpression plasmid pSL0002
cpxP-0002-rev	cGAAGACccATCCCAGGGTTTACTACTGGGAACG	Inducible cpxP overexpression plasmid pSL0002
